# Supplementary material for: The contribution of prosody to machine classification of schizophrenia
Source: Schizophrenia (Heidelb). 2024 May 18;10(1):53. doi: 10.1038/s41537-024-00463-3 (PMC11102498; doi:10.1038/s41537-024-00463-3)
Supplement: Supplementary file 1 — Data1 [file 41537_2024_463_MOESM1_ESM.xlsx]

## Sheet: all_data_panss
	ID	question	pitch_range	pitch_std	mean_pitch	mean_utterance_duration	mean_gap_duration	mean_spoken_ratio	frame_pitch_correlation	mean_spoken_ratio_samples	jitter	total_duration	type	derailment_1	derailment_2	derailment_3	derailment_4	derailment_5	derailment_6	incoherence	PANSS Positive	PANSS Negative	PANSS Total
0	אש1	1	1.14648	9.79172	112.599	0.665	0.365337	0.0724003	0.240102	0.405773	0.00423517	18.3902	patient	0.244163	0.261355	0.26102	0.257586	0.247272	0.26589	0	7	6	13
1	אש1	10	0.907831	13.8153	119.248	0.6775	0.194191	0.203696	0.0971408	0.534989	0.00578028	13.3283	patient	0.184847	0.189117	0.188163	0.178521	0.188312	0.224082	0.602986	7	6	13
2	אש1	11	1.64214	16.0774	116.717	0.605	0.739563	0.0765193	0.423579	0.258861	0.00460544	15.836	patient	0.233849	0.183646	0.17191	0.168734	0.168378	0.271169	0	7	6	13
3	אש1	12	0.740139	8.74875	116.671	0.808571	0.482789	0.198652	0.355027	0.446629	0.00437408	28.5141	patient	0.266923	0.239021	0.225365	0.221652	0.20069	0.209161	0.473119	7	6	13
4	אש1	13	1.77982	8.86995	116.445	0.918	0.551291	0.172621	0.277673	0.364184	0.0051411	26.6101	patient	0.236499	0.222754	0.230309	0.21785	0.210039	0.213761	0.576414	7	6	13
5	אש1	14	1.00128	11.5686	116.973	0.642727	0.331385	0.285873	0.296833	0.505259	0.00559623	24.7525	patient	0.265543	0.267252	0.251686	0.252737	0.228044	0.221073	0	7	6	13
8	אש1	18	1.21189	11.8218	114.903	0	0.369443	0	0.245461	0.313767	0.00565528	14.3499	patient	0.381211	0.311554	0.311202	0.293573	0	0	0	7	6	13
9	אש1	2	1.46768	10.0327	114.494	0.758	0.608577	0.246	0.214097	0.379221	0.00542558	30.8361	patient	0.251704	0.222309	0.220107	0.23065	0.227169	0.244083	0.638078	7	6	13
10	אש1	3	0.715813	10.2887	117.961	0.795	0.286704	0.205648	0.353824	0.46333	0.00643463	23.22	patient	0.304208	0.311631	0.289113	0.277525	0.281524	0.265873	0	7	6	13
11	אש1	4	0.77067	10.8627	119.519	0.862222	0.517734	0.296022	0.353084	0.432824	0.00488754	26.2385	patient	0.373564	0.32397	0.329679	0.321221	0.314114	0.313952	0	7	6	13
12	אש1	5	0.856206	12.5641	117.839	0.588333	0.343046	0.189333	0.210315	0.431562	0.00481399	18.6688	patient	0.317245	0.265842	0.245897	0.250682	0.258787	0.250615	0	7	6	13
13	אש1	6	1.00133	17.9932	117.752	0.813333	0.240375	0.287507	0.166608	0.491156	0.00394927	16.997	patient	0.246051	0.208274	0.191301	0.202085	0.16236	0.186128	0.664663	7	6	13
14	אש1	7	0.880805	11.4815	116.686	0.780833	0.422135	0.248643	0.256998	0.470666	0.00489917	37.7092	patient	0.302884	0.284186	0.2728	0.284664	0.27366	0.272094	0.584513	7	6	13
15	אש1	8	0.9032	10.892	117.338	0.794286	0.31345	0.235886	0.316466	0.539049	0.00608375	23.5915	patient	0.183796	0.208139	0.225037	0.219439	0.220708	0.212477	0.515774	7	6	13
16	אש1	9	0.500476	11.3422	119.025	0.748333	0.410763	0.225613	0.358037	0.431373	0.00531947	19.9227	patient	0.239481	0.222008	0.225226	0.20684	0.205841	0.226611	0	7	6	13
17	אש10	1	0.833234	15.7205	142.183	0.67	0.381462	0.125579	0.475706	0.381622	0.00539539	21.3624	patient	0.151312	0.18639	0.170661	0.161127	0.171364	0.195865	0	10	10	20
18	אש10	10	1.02327	19.4852	141.888	0.943333	0.611657	0.302425	0.646118	0.447256	0.00518355	28.0961	patient	0.255503	0.217557	0.202677	0.213159	0.224358	0.22876	0.539146	10	10	20
19	אש10	11	1.92565	19.5431	139.347	0.742	0.539741	0.252197	0.617994	0.409725	0.00651857	29.4429	patient	0.211105	0.128574	0.0677603	0	0	0	0.539146	10	10	20
20	אש10	12	1.19667	20.7033	145.726	0.846667	0.348295	0.43812	0.615156	0.577675	0.00483144	17.415	patient	0.255775	0.293976	0.235155	0.224652	0.221036	0.21102	0	10	10	20
21	אש10	13	1.09154	21.4918	144.361	1.365	0.390654	0.331651	0.633336	0.528875	0.010946	16.4862	patient	0.194499	0.271373	0.246469	0.242319	0.217273	0.198321	0.390052	10	10	20
22	אש10	14	0.829146	15.9791	149.395	0.757143	0.475666	0.326516	0.493667	0.48767	0.00502416	16.254	patient	0.307989	0.313863	0.336935	0.339752	0.343038	0.323794	0.539146	10	10	20
23	אש10	15	0.976769	19.3134	141.476	0.625	0.490119	0.0613842	0.534175	0.282555	0.00437754	20.3871	patient	0.222913	0.152812	0.12868	0.128016	0.113414	0.152344	0	10	10	20
24	אש10	16	1.13572	19.418	137.129	1.07	0.548071	0.136538	0.561177	0.34355	0.00440657	15.6967	patient	0.190406	0.177619	0.14136	0.14504	0.181517	0.173255	0.551517	10	10	20
25	אש10	17	1.10859	14.6682	131.485	0.645	0.370122	0.066378	0.368545	0.358908	0.00632373	19.4583	patient	0.248876	0.343398	0.335411	0.314744	0.318272	0.304317	0	10	10	20
26	אש10	18	0.96095	25.5081	144.78	1.1875	0.744847	0.300386	0.753519	0.429114	0.00613593	15.836	patient	0.308081	0.273059	0.238574	0.224935	0.230812	0.235839	0.551517	10	10	20
27	אש10	2	1.01483	21.4936	144.753	0.834444	0.450308	0.227282	0.645201	0.448078	0.00453422	33.0652	patient	0.191749	0.168112	0.155915	0.147445	0.132203	0.12746	0	10	10	20
28	אש10	3	2.1866	26.4071	148.147	0.8125	0.398642	0.176503	0.636098	0.419022	0.00482703	18.4366	patient	0.352971	0.326306	0.297265	0.289984	0.286151	0.290266	0	10	10	20
29	אש10	4	1.94415	23.7106	142.665	0.831429	0.405771	0.266342	0.679021	0.490842	0.00597652	21.8732	patient	0.196075	0.183131	0.21557	0.205671	0.258059	0	0.410609	10	10	20
30	אש10	5	0.850952	18.2741	141.834	0.85	0.446823	0.300597	0.581986	0.487619	0.00531704	36.7804	patient	0.183986	0.17581	0.180921	0.168407	0.178344	0.203391	0.539146	10	10	20
31	אש10	6	1.23204	24.9368	145.961	1.25	0.508552	0.251298	0.713733	0.457361	0.00437439	24.8918	patient	0.488064	0.458198	0	0	0	0	0	10	10	20
32	אש10	7	1.19399	19.8749	141.098	0.820909	0.365766	0.330971	0.614439	0.512285	0.00503413	27.3067	patient	0.177447	0.183024	0.196002	0.197851	0.190596	0.209971	0	10	10	20
33	אש10	8	2.06293	21.7955	146.867	0.74625	0.402066	0.153859	0.588513	0.389018	0.0050412	38.8238	patient	0.250465	0.240098	0.266791	0.268923	0.269346	0.273154	0.539146	10	10	20
34	אש10	9	1.14229	17.7219	139.146	0.705	0.355675	0.193579	0.53995	0.483059	0.00490505	21.8732	patient	0.238474	0.199532	0.199568	0.188784	0.187931	0.181712	0.301348	10	10	20
35	אש11	1	1.74233	19.2004	98.0104	0.791429	1.0169	0.136105	0.415234	0.227329	0.00679075	40.7278	patient	0.19851	0.163579	0.229616	0.289518	0.227	0.252093	0.720282	9	12	21
36	אש11	10	0.535022	8.17427	105.857	0	2.02496	0	0.173699	0.0506309	0.00297609	61.858	patient	0.181331	0.458863	0.454221	0.385175	0	0	0	9	12	21
37	אש11	11	1.91262	23.7762	107.707	0.884	1.51625	0.0607958	0.551057	0.127528	0.00514407	72.7249	patient	0.211997	0.180143	0.173062	0.172739	0.158607	0.142627	0.546127	9	12	21
38	אש11	12	1.79468	23.1606	110.422	1	0.874059	0.0535302	0.473898	0.182062	0.00747098	37.3841	patient	0.246877	0.219061	0.209531	0.210396	0.198956	0.205405	0.716452	9	12	21
39	אש11	14	0.503071	11.8716	113.562	0.53	1.55763	0.0122118	0.294408	0.103711	0.00454593	43.4213	patient	0.294149	0.271251	0.282419	0.288603	0.313698	0.276494	0	9	12	21
40	אש11	15	0.330214	7.59756	116.867	0	1.14828	0	0.235808	0.0705544	0.00259916	41.703	patient	0.335408	0.326744	0.298091	0.27272	0.284964	0.288586	0	9	12	21
41	אש11	16	1.82085	20.3131	112.081	0.904	0.521746	0.156865	0.533095	0.333681	0.00521013	28.8392	patient	0.242891	0.236727	0.23235	0.211208	0.216086	0.215976	0	9	12	21
42	אש11	17	1.67547	25.9865	116.925	0.572	0.577316	0.0558105	0.585438	0.223697	0.00461879	51.2697	patient	0.330945	0.302663	0.268953	0.272287	0.261257	0.22328	0.628527	9	12	21
43	אש11	18	0.131172	4.96671	121.672	0	14.6569	0	-0.311605	0.00386013	0.00195265	44.0715	patient	0.346676	0.277512	0.251337	0	0	0	0	9	12	21
44	אש11	2	0.392677	10.8317	106.92	0.59	1.75323	0.0126093	0.259372	0.0651988	0.00418452	46.8114	patient	0	0	0	0	0	0	0.46288	9	12	21
45	אש11	3	0.765441	9.75434	104.556	0.63	1.52082	0.0281299	0.326105	0.0937919	0.00445192	44.8145	patient	0.336009	0.282513	0.248849	0.272633	0	0	0.46288	9	12	21
46	אש11	4	0.48234	6.86222	96.4731	0.723333	1.35441	0.0695874	0.244567	0.177735	0.0048983	31.2076	patient	0.279498	0.269465	0.247407	0.22864	0.197868	0.210552	0.46288	9	12	21
47	אש11	5	0.534709	9.20681	101.035	0.755455	1.23261	0.128969	0.468283	0.237504	0.00499923	64.4586	patient	0.254511	0.221253	0.187172	0.178841	0.206964	0.155926	0.46288	9	12	21
48	אש11	6	0.281047	6.59087	110.92	0	2.44899	0	0.157601	0.0343178	0.00309662	48.1117	patient	0.189244	0.173317	0.178444	0.171433	0.173317	0.128887	0.46288	9	12	21
49	אש11	7	0.577356	7.78192	101.859	0.556667	1.05915	0.0303844	0.292881	0.154686	0.00448175	54.9849	patient	0.258816	0.261194	0.213725	0.204407	0.199765	0.195018	0	9	12	21
50	אש11	8	1.58165	21.0229	107.927	0.605	1.12391	0.0381939	0.497862	0.150374	0.00604175	95.0625	patient	0.163908	0.191725	0.17825	0.169874	0.167515	0.184808	0.546127	9	12	21
51	אש11	9	2.27677	24.9882	107.265	0.665556	0.954397	0.115629	0.571313	0.200039	0.00751447	51.8269	patient	0.267259	0.240518	0.208957	0.201027	0.150089	0.0986678	0	9	12	21
52	אש12	1	1.29115	20.7628	145.593	0.738571	0.340113	0.177053	0.584705	0.449735	0.00435252	58.4214	patient	0.227935	0.202375	0.185231	0.186343	0.188745	0.187379	0.645913	12	8	20
53	אש12	10	0.564217	12.8853	147.031	0.67	0.188519	0.0888507	0.375277	0.506799	0.0035146	30.1859	patient	0.248305	0.224941	0.211517	0.202446	0.206831	0.201099	0.379663	12	8	20
54	אש12	11	1.57004	15.4427	132.385	0.7	0.533947	0.230465	0.472314	0.399404	0.00607058	63.8084	patient	0.178666	0.151981	0.176056	0.133953	0.146317	0.175123	0.505793	12	8	20
55	אש12	12	1.406	11.5301	122.634	0.667778	0.583349	0.134449	0.352895	0.335646	0.00435197	44.7216	patient	0.251723	0.225669	0.219242	0.239695	0.252101	0.236943	0.744096	12	8	20
56	אש12	13	1.57793	12.9501	130.817	0.731111	0.436713	0.224713	0.410661	0.418859	0.00401848	29.3036	patient	0.209134	0.196345	0.199216	0.192032	0.186628	0.191957	0	12	8	20
57	אש12	14	0.309209	7.94365	125.911	0.691667	0.555152	0.197491	0.21997	0.375714	0.00436829	21.0373	patient	0.276433	0.365015	0.309184	0.295487	0.308269	0.358318	0.379663	12	8	20
58	אש12	15	1.90117	14.3994	128.721	0.728889	0.442262	0.143764	0.483922	0.399605	0.00558152	45.6504	patient	0.163932	0.166164	0.197973	0.192923	0.201316	0.193642	0.744096	12	8	20
59	אש12	16	0.583706	12.9168	134.277	0	0.330004	0	0.364461	0.374304	0.00342073	25.1704	patient	0.255369	0.251818	0.226671	0.223245	0.233125	0.239692	0	12	8	20
60	אש12	17	1.05158	9.9084	125.359	0.675	0.308735	0.141024	0.265072	0.437304	0.00499282	38.3129	patient	0.238083	0.229177	0.214489	0.207392	0.234685	0.229508	0.375061	12	8	20
61	אש12	18	0.957715	9.06942	124.789	0.701429	0.3516	0.0698105	0.358005	0.365472	0.00356909	70.3565	patient	0.223714	0.221989	0.214708	0.210225	0.213269	0.206025	0.34709	12	8	20
62	אש12	2	2.03613	20.3358	150.022	0.678	0.303541	0.0612119	0.490664	0.350551	0.00450576	55.4028	patient	0.120753	0.160794	0.169748	0.186676	0.180372	0.171603	0	12	8	20
63	אש12	3	0.820487	19.6183	144.516	0.694444	0.262699	0.254651	0.567365	0.551162	0.00514616	24.5667	patient	0.200099	0.219411	0.233702	0.236859	0.21116	0	0	12	8	20
64	אש12	4	0.933295	13.4341	131.83	0.705556	0.306612	0.203631	0.481801	0.501765	0.00423176	31.2076	patient	0.268187	0.264084	0.248234	0.273521	0.280631	0.27082	0.414943	12	8	20
65	אש12	5	2.11436	19.3345	131.041	0.765	0.304414	0.22862	0.583516	0.487294	0.00482882	33.4832	patient	0.186911	0.186638	0.167438	0.162954	0.15799	0.159706	0.379663	12	8	20
66	אש12	6	0.664021	13.6821	133.358	0	0.411414	0	0.356018	0.242292	0.00312592	54.8455	patient	0.30634	0.288132	0.259883	0.246896	0.238141	0.227893	0.520886	12	8	20
67	אש12	7	0.71392	10.6021	137.763	0.703636	0.295752	0.265156	0.370764	0.532899	0.00537175	29.2107	patient	0.23634	0.235595	0.24784	0.257687	0.265873	0.239244	0	12	8	20
68	אש12	8	0.806427	19.2361	146.912	0	0.46973	0	0.469766	0.209172	0.00400146	42.7712	patient	0.247269	0.242506	0.259589	0.251807	0.227709	0.227345	0	12	8	20
70	אש13	1	2.21209	13.1549	121.876	1.274	0.338745	0.286648	0.446246	0.560108	0.00513582	22.2447	patient	0.206752	0.192451	0.186576	0.193367	0.217625	0.192222	0	11	9	20
71	אש13	10	1.72993	12.147	122.376	0.756	0.195057	0.296788	0.340611	0.63315	0.00500631	25.4955	patient	0.266611	0.245572	0.2623	0.254518	0.266826	0.266656	0.617522	11	9	20
72	אש13	11	0.394063	6.204	121.534	0.748571	0.227147	0.282434	0.0885423	0.649946	0.00406985	18.576	patient	0.224882	0.20059	0.183036	0.183543	0.169614	0.174088	0	11	9	20
73	אש13	12	1.05866	10.2706	124.137	0.941	0.215322	0.316827	0.302047	0.647356	0.00512915	29.7215	patient	0.217919	0.237084	0.223554	0.226058	0.22053	0.21346	0.455948	11	9	20
74	אש13	13	2.20932	10.5588	123.435	0.8	0.195204	0.328991	0.33599	0.622575	0.00534467	17.0434	patient	0.206519	0.157863	0.171475	0.155978	0.141733	0.122534	0	11	9	20
75	אש13	14	2.04833	12.4017	123.136	0.840909	0.248687	0.341931	0.384084	0.626849	0.00517292	27.0745	patient	0.211787	0.211191	0.219062	0.223046	0.218133	0.219384	0.617522	11	9	20
76	אש13	15	0.772542	11.99	117.859	0.728889	0.199844	0.29216	0.448738	0.628342	0.0050217	22.4769	patient	0.266149	0.263043	0.286967	0.262837	0.272462	0.257504	0	11	9	20
77	אש13	16	0.541452	10.2059	119.789	0.664	0.335105	0.118466	0.314344	0.451624	0.00424217	28.0497	patient	0.237309	0.213502	0.21272	0.250236	0.253406	0.243047	0.554117	11	9	20
78	אש13	17	1.26801	11.9428	123.232	0.95875	0.214672	0.306548	0.455851	0.624425	0.00556431	50.0622	patient	0.271095	0.287972	0.281165	0.264122	0.263089	0.256458	0.47496	11	9	20
79	אש13	18	1.58933	12.322	121.502	0.776667	0.316003	0.248082	0.324492	0.522643	0.00543704	18.8082	patient	0.245955	0.236604	0.232172	0.236602	0.237998	0.231237	0.485062	11	9	20
80	אש13	2	0.885761	8.93977	123.352	1.04636	0.327915	0.317942	0.360218	0.531915	0.003649	36.2231	patient	0.143071	0.093172	0	0	0	0	0	11	9	20
81	אש13	3	1.04005	7.28177	125.316	0.718	0.242152	0.12852	0.111202	0.468481	0.00337139	27.9568	patient	0.26941	0.254253	0.227589	0.214836	0.202182	0.198037	0.214428	11	9	20
82	אש13	4	0.442519	7.25997	124.495	0.735	0.275035	0.254898	0.26492	0.534413	0.00353107	17.3221	patient	0.296983	0.256991	0.277397	0.275226	0.263371	0.261616	0.637657	11	9	20
83	אש13	5	0.585874	7.45809	123.616	0.875	0.420495	0.231333	0.256194	0.463898	0.00379353	37.8485	patient	0.291523	0.308662	0.281142	0.269216	0.24981	0.251909	0.503309	11	9	20
84	אש13	6	1.1624	9.3014	125.548	0.774444	0.233126	0.268251	0.328717	0.574124	0.00465869	26.0063	patient	0.339226	0.361138	0.340099	0.346354	0.337794	0.343333	0.547115	11	9	20
85	אש13	7	0.671949	9.00598	124.941	0.868462	0.315248	0.378346	0.410148	0.590345	0.00429633	29.8609	patient	0.298458	0.261749	0.240496	0.187573	0.0801112	0	0	11	9	20
86	אש13	8	0.542563	10.2153	125.178	0.7275	0.273056	0.335364	0.234782	0.550346	0.00474396	26.0528	patient	0.238825	0.24439	0.204023	0.181514	0.173653	0.168764	0	11	9	20
87	אש13	9	1.52016	17.8898	126.691	0.641429	0.280807	0.195893	0.566889	0.541248	0.00570109	22.9413	patient	0.185132	0.164285	0.198502	0.202331	0.20422	0.191715	0.469843	11	9	20
88	אש14	1	0.92146	6.66791	108.135	0.728333	0.600092	0.0431551	0.209253	0.176593	0.0017429	101.285	patient	0.27435	0.274883	0.265316	0.253046	0.244201	0.233001	0.727176	5	4	9
89	אש14	10	1.48249	21.9042	116.838	0	4.67013	0	0.253414	0.0177162	0.00219319	114.056	patient	0.276374	0.264247	0.258534	0.244261	0.233415	0.231864	0.524592	5	4	9
90	אש14	11	0.482368	7.33375	104.417	0.74	0.479215	0.0584372	0.245001	0.233558	0.00254298	139.32	patient	0.225539	0.214156	0.209445	0.200584	0.194387	0.189194	0.480335	5	4	9
91	אש14	12	1.60886	7.76131	104.916	0.755909	0.358705	0.176443	0.304084	0.389962	0.00224499	94.273	patient	0.265898	0.217431	0.19388	0.183694	0.19286	0.197805	0.715588	5	4	9
92	אש14	13	2.02187	7.41959	105.153	0.776	0.347291	0.0979675	0.232544	0.368939	0.00315259	118.84	patient	0.232601	0.227139	0.224423	0.231506	0.229939	0.23179	0.560604	5	4	9
93	אש14	14	0.374297	6.81772	110.913	0	1.60089	0	0.201341	0.050097	0.00203887	82.4773	patient	0.231342	0.244077	0.245833	0.240417	0.245859	0.242452	0.553722	5	4	9
94	אש14	15	0.404428	4.91641	98.4277	0.732857	0.389594	0.0949419	0.186404	0.345057	0.00268984	54.0561	patient	0.271105	0.270469	0.246829	0.246674	0.243308	0.233652	0.593907	5	4	9
95	אש14	16	0.366917	5.94118	100.01	0.63625	0.36721	0.0920684	0.19395	0.370183	0.0030826	55.3099	patient	0.257941	0.24867	0.231101	0.247183	0.242236	0.245292	0.681007	5	4	9
96	אש14	17	0.464453	3.66271	98.7275	0.722609	0.293711	0.250705	0.0900981	0.495775	0.00271892	66.3162	patient	0.274558	0.26102	0.266836	0.265543	0.264894	0.269958	0.642722	5	4	9
97	אש14	18	0.744999	9.98343	102.286	0.724167	0.333509	0.188732	0.431426	0.41473	0.00271509	46.0684	patient	0.26249	0.230189	0.215607	0.216888	0.209701	0.208248	0.632307	5	4	9
98	אש14	2	0.312258	7.26056	110.46	0.52	1.47803	0.00501542	0.218945	0.0595158	0.00197277	103.7	patient	0.231695	0.250987	0.24431	0.238419	0.237006	0.227699	0.483963	5	4	9
99	אש14	3	0.433784	8.91167	111.496	0	3.84447	0	0.260519	0.0180619	0.00256633	168.345	patient	0.271794	0.271111	0.263556	0.273489	0.273115	0.270716	0.670988	5	4	9
100	אש14	4	2.0343	18.6858	106.197	0.784722	0.300019	0.299439	0.493059	0.517121	0.00351853	94.3659	patient	0.306911	0.323892	0.31425	0.308995	0.296998	0.292889	0.64633	5	4	9
101	אש14	5	1.32861	6.17311	104.127	0.765	0.386061	0.0929173	0.184023	0.323641	0.00271897	131.75	patient	0.266139	0.294929	0.279873	0.278212	0.268871	0.26898	0.532446	5	4	9
102	אש14	6	0.2958	7.58912	109.937	0	1.24673	0	0.229387	0.0749342	0.0019801	106.394	patient	0.270443	0.248675	0.204938	0.180768	0.179506	0.18315	0.549998	5	4	9
103	אש14	7	2.28755	7.61761	105.506	0.776452	0.307344	0.126	0.228689	0.401633	0.00289311	191.054	patient	0.255011	0.231257	0.242218	0.236295	0.236361	0.23612	0.416382	5	4	9
104	אש14	8	1.59926	9.37506	105.555	0.685882	0.460456	0.0684417	0.30048	0.265806	0.00265501	170.388	patient	0.266052	0.222389	0.232323	0.235112	0.224711	0.218443	0.507135	5	4	9
105	אש14	9	1.90973	10.6317	106.645	0.702143	0.424489	0.11513	0.195796	0.334309	0.0025485	85.403	patient	0.212493	0.215339	0.202307	0.204439	0.198837	0.191879	0.337018	5	4	9
107	אש2	10	1.54605	21.855	109.414	0.765	0.504352	0.115798	0.558248	0.302273	0.0124073	13.2354	patient	0.259318	0.283889	0.316757	0.306994	0.286722	0.198193	0	8	8	16
108	אש2	11	2.1147	23.9567	98.2812	0.54	0.736002	0.0275201	0.43655	0.176951	0.0144532	19.6441	patient	0.369151	0.363223	0.371337	0.387042	0.364582	0.376519	0	8	8	16
109	אש2	12	2.18377	24.4346	100.536	0	0.485867	0	0.533386	0.27249	0.0122867	15.3716	patient	0.303367	0.32384	0.3223	0.284313	0.250378	0.23815	0.734274	8	8	16
111	אש2	14	0.571877	9.84195	93.1056	0.5	0.667319	0.0499475	0.424981	0.272	0.0160434	10.031	patient	0.126114	0	0	0	0	0	0	8	8	16
112	אש2	15	1.42705	16.3043	98.2062	0.93	0.329192	0.322437	0.665936	0.476752	0.0122614	14.4428	patient	0.209517	0.28464	0.249712	0.318517	0	0	0	8	8	16
113	אש2	16	1.99667	17.2499	97.6984	0.575	0.218762	0.0976822	0.49747	0.445578	0.0118188	11.7957	patient	0.211764	0.255321	0.263238	0.278695	0.270289	0.275606	0	8	8	16
114	אש2	17	1.68587	18.4175	108.116	0.827143	0.315705	0.247108	0.669659	0.510675	0.00857895	23.4522	patient	0.236112	0.247602	0.232038	0.230631	0.223209	0.235466	0	8	8	16
115	אש2	18	1.94569	23.3329	101.709	0.573333	0.480007	0.133435	0.61662	0.270186	0.00934106	12.9103	patient	0.239392	0.347491	0.382111	0.334707	0.46149	0	0	8	8	16
118	אש2	4	0.735797	11.4273	99.716	0.6725	0.841185	0.220639	0.623651	0.321018	0.00658959	12.2137	patient	0.32757	0.477251	0.468223	0.472511	0.51406	0.476373	0	8	8	16
119	אש2	5	1.56213	23.169	114.475	0.963333	0.541991	0.254538	0.668229	0.430335	0.00853959	11.3778	patient	0.216509	0.307363	0.197937	0.16381	0.176312	0	0	8	8	16
121	אש2	7	0.523762	9.33521	101.538	0.716	0.50958	0.279825	0.436559	0.408451	0.00902675	12.8174	patient	0.158109	0.174536	0.15217	0.184657	0.208982	0	0	8	8	16
122	אש2	8	0.6726	8.34512	90.4979	1.08667	0.610315	0.300642	0.38512	0.391505	0.0132305	10.8669	patient	0.298488	0.340018	0.354124	0.296053	0.354971	0	0	8	8	16
123	אש2	9	1.66124	18.1103	99.4198	0.6125	0.35876	0.204099	0.449195	0.376147	0.00909056	12.0279	patient	0.265662	0.241314	0.327928	0.221447	0.0785343	0.0279233	0	8	8	16
124	אש3	1	0.774234	11.8333	145.884	0.817143	0.488676	0.151033	0.302049	0.343106	0.00298709	37.895	patient	0.248512	0.235896	0.250791	0.238117	0.233767	0.221732	0.501575	8	6	14
125	אש3	10	2.3159	30.4266	200.108	0.755714	0.363425	0.108223	0.608804	0.414979	0.00631852	48.9012	patient	0.204703	0.213868	0.197186	0.177843	0.179065	0.185786	0.499165	8	6	14
126	אש3	11	1.79837	23.9832	192.01	0.711111	0.469849	0.143174	0.587583	0.364511	0.00574701	44.7216	patient	0.248428	0.251711	0.235613	0.231146	0.227836	0.220033	0.450869	8	6	14
127	אש3	12	2.05806	24.238	189.401	0.68	0.217508	0.0146754	0.468956	0.380963	0.00624554	92.6941	patient	0.226218	0.2326	0.219662	0.232335	0.226766	0.228858	0.427675	8	6	14
128	אש3	13	2.07592	28.9328	169.889	0.699091	0.494612	0.144811	0.705762	0.368054	0.0101003	53.1273	patient	0.1777	0.216211	0.213328	0.210784	0.215172	0.20601	0.52465	8	6	14
129	אש3	14	1.76859	36.8515	156.171	0.676	0.228862	0.130493	0.747239	0.47152	0.0134184	51.8269	patient	0.173694	0.183209	0.181027	0.173485	0.177885	0.172514	0.400999	8	6	14
130	אש3	15	1.59245	15.532	154.131	0.662143	0.340233	0.116629	0.427481	0.404681	0.00470054	79.5051	patient	0.239144	0.275761	0.247935	0.244235	0.242818	0.244477	0.577359	8	6	14
131	אש3	16	1.54321	15.5162	147.288	0.767647	0.315074	0.250331	0.472507	0.516117	0.00756213	52.152	patient	0.292742	0.33564	0.30506	0.285217	0.270553	0.257796	0.341199	8	6	14
132	אש3	17	1.42881	11.9585	146.684	0.8935	0.381625	0.36149	0.493492	0.55686	0.00621348	49.4585	patient	0.287656	0.277753	0.269778	0.26373	0.250715	0.240465	0.535568	8	6	14
133	אש3	18	1.92585	19.699	157.362	0.7525	0.376114	0.0914812	0.500193	0.308908	0.00453149	32.9259	patient	0.252004	0.246497	0.223623	0.210249	0	0	0.400785	8	6	14
134	אש3	2	1.48663	14.0434	150.209	0.5	0.553034	0.0108591	0.35237	0.237671	0.0035369	46.0684	patient	0.230704	0.20404	0.189742	0.179173	0.173499	0.162554	0.467583	8	6	14
135	אש3	3	1.49827	13.3202	153.051	0	0.427043	0	0.332786	0.253611	0.00390069	36.0374	patient	0.203999	0.208369	0.171633	0.159862	0.211414	0.223997	0.482907	8	6	14
136	אש3	4	1.61344	24.6445	156.36	0.5875	0.536341	0.0401136	0.597076	0.260201	0.00600799	58.6072	patient	0.141426	0.195675	0.175615	0.181272	0.169945	0.178891	0.434805	8	6	14
137	אש3	5	1.76709	20.5333	152.361	0.667	0.528683	0.167109	0.559663	0.351629	0.00894904	39.9383	patient	0.174908	0.210362	0.210188	0	0	0	0.307953	8	6	14
138	אש3	6	1.47543	10.1354	173.664	0	1.26539	0	0.303181	0.0684847	0.00289406	48.8083	patient	0.235395	0.228461	0.218921	0.219003	0.212029	0.203174	0	8	6	14
139	אש3	7	2.05703	27.2934	155.898	0.6725	0.311154	0.0684264	0.597861	0.369211	0.0105131	39.3346	patient	0.267223	0.231291	0.22741	0.217872	0.209885	0.2107	0.606359	8	6	14
140	אש3	8	1.92595	27.0374	159.275	0.699091	0.405961	0.0864019	0.675917	0.372401	0.0124678	89.0253	patient	0.106894	0.271097	0.221579	0.226856	0.209615	0.169475	0.467583	8	6	14
141	אש3	9	2.2907	32.3797	179.136	0.691429	0.440034	0.0904291	0.705878	0.367782	0.00956986	53.5452	patient	0.286121	0.257656	0.24493	0.257451	0.251922	0.236738	0.483135	8	6	14
142	אש4	1	0.394408	8.97433	115.814	0.61	5.87499	0.0141778	0.191286	0.0471983	0.00676857	43.0498	patient	0.198682	0	0	0	0	0	0	1	5	6
143	אש4	10	0.266143	5.2284	120.678	0	2.69946	0	0.0874725	0.0484609	0.00211664	48.1117	patient	0.279114	0.235552	0.234283	0.23205	0.217489	0.218057	0.566861	1	5	6
144	אש4	11	0.506644	9.68672	121.947	0.726667	2.36009	0.0539853	0.348811	0.13302	0.00449468	40.4027	patient	0.241535	0.27873	0.230322	0.222053	0.239773	0	0.388951	1	5	6
145	אש4	12	0.634919	11.1749	130.657	0	3.58795	0	0.241585	0.0257658	0.00240878	69.8921	patient	0.254246	0.215504	0.199473	0.184661	0.188967	0.192942	0.651409	1	5	6
146	אש4	13	0.522841	10.9441	133.354	0.798	2.1289	0.0627345	0.277081	0.131624	0.00811738	63.6227	patient	0.205683	0.189288	0.185331	0.226491	0.238069	0.210046	0.336701	1	5	6
147	אש4	14	0.787744	6.43319	125.13	0.81	4.87953	0.0285589	0.122294	0.0543114	0.00348776	56.7496	patient	0.350291	0.322305	0.346279	0	0	0	0.441201	1	5	6
148	אש4	15	0.137701	4.43782	129.948	0	6.61165	0	-0.0365202	0.0103161	0.00258165	60.1397	patient	0.29668	0.254382	0.215517	0.208829	0.19347	0.187392	0	1	5	6
149	אש4	16	1.11709	11.5173	113.134	0.839167	0.526571	0.126694	0.363608	0.253806	0.0122467	79.5051	patient	0.300596	0.288427	0.287906	0.274547	0.26449	0.253629	0.515961	1	5	6
150	אש4	17	0.834091	8.45695	112.496	0.956667	2.52126	0.0541878	0.192465	0.105571	0.00567857	52.9879	patient	0.221024	0.17484	0.19806	0.189919	0.247121	0	0.336701	1	5	6
151	אש4	18	0.733893	8.4797	116.24	0	3.28364	0	0.186424	0.0254857	0.00278264	87.5392	patient	0.28569	0.319231	0.307212	0.25706	0.254587	0.271706	0.584335	1	5	6
152	אש4	2	0.292674	6.66683	118.544	0	2.17615	0	0.114011	0.0372093	0.00239105	45.186	patient	0	0	0	0	0	0	0	1	5	6
153	אש4	3	1.83104	19.5114	122.714	0.776667	1.46052	0.0573716	0.37895	0.138424	0.00543848	40.6349	patient	0.297323	0.238262	0.248672	0.235348	0.21372	0.196961	0.441201	1	5	6
154	אש4	4	1.41081	16.0923	119.224	0.806	2.40334	0.0621817	0.234219	0.111883	0.00574157	64.8301	patient	0.268136	0.231925	0.225425	0.261198	0.268413	0.232107	0.538412	1	5	6
155	אש4	5	0.171148	5.40255	125.781	0	7.71162	0	0.037116	0.0106041	0.0031523	62.2759	patient	0.274608	0.219428	0.184361	0.173223	0.191815	0.223207	0.69522	1	5	6
156	אש4	6	0.68572	9.73356	119.565	0.885	2.19626	0.0664271	0.226314	0.135511	0.00576718	53.313	patient	0.223812	0.268468	0.23873	0.234761	0.266716	0.264511	0.28305	1	5	6
157	אש4	7	0.542799	8.61254	122.11	0.54	2.49748	0.00896199	-0.00266971	0.0898074	0.00619406	60.279	patient	0.286709	0.268528	0.211301	0.186957	0.207178	0.210833	0	1	5	6
158	אש4	8	0.722701	9.69463	123.556	0.646667	0.691547	0.0557392	0.139065	0.166427	0.0073701	34.8299	patient	0.30445	0.30158	0.301335	0.313339	0.287598	0.279093	0.441201	1	5	6
159	אש4	9	0.298125	5.50042	119.692	0	1.38514	0	0.124086	0.0865702	0.00311501	39.4275	patient	0.262156	0.290926	0.326479	0.295097	0	0	0	1	5	6
178	אש6	1	1.04939	16.8411	126.032	0	1.19566	0	0.486362	0.0892359	0.00518118	53.8239	patient	0.232916	0.270354	0.274214	0.261907	0.257215	0.256167	0.720282	7	12	19
179	אש6	10	0.882945	12.6679	124.976	0	1.31869	0	0.254593	0.0445521	0.00723452	41.3315	patient	0.222711	0.214396	0.224204	0.21855	0.22024	0.215786	0.519617	7	12	19
180	אש6	11	0.450906	10.0354	119.474	0	1.19335	0	0.0967026	0.0933395	0.00516829	43.4213	patient	0.294068	0.232626	0.247068	0.197813	0.105455	0	0.51423	7	12	19
181	אש6	12	0.345992	10.3103	118.492	0	2.77402	0	0.193964	0.0210175	0.00314111	50.9446	patient	0.231882	0.250943	0.242765	0.220072	0.21242	0.209762	0.571794	7	12	19
182	אש6	13	0.802211	14.5683	116.08	0	1.12194	0	0.33324	0.0905861	0.00662456	28.189	patient	0.190849	0.218651	0.205474	0.194711	0.198368	0.20188	0	7	12	19
183	אש6	14	1.53739	16.7537	116.331	0	1.05487	0	0.312849	0.0835	0.00820922	40.0312	patient	0.252759	0.291831	0.303347	0.279232	0.272374	0.263293	0.51423	7	12	19
184	אש6	15	1.23835	15.0946	114.6	0.78	0.537984	0.0101207	0.306975	0.171814	0.00842992	77.0902	patient	0.25572	0.249994	0.229046	0.225072	0.214907	0.211165	0.608414	7	12	19
185	אש6	16	1.69153	13.6921	113.143	0.617143	0.539009	0.0843723	0.375447	0.278375	0.00692465	51.2232	patient	0.297434	0.3097	0.306709	0.302614	0.294945	0.284383	0.51423	7	12	19
186	אש6	17	1.24574	13.6784	117.461	0.63	0.321474	0.0160629	0.337506	0.330018	0.00863639	39.2417	patient	0.227998	0.235744	0.222301	0.224181	0.212219	0.201668	0.592877	7	12	19
187	אש6	18	1.41758	14.2084	122.602	0.595	0.498602	0.0135041	0.255713	0.198956	0.0085368	88.1429	patient	0.300325	0.286504	0.264472	0.25097	0.241381	0.230833	0.634262	7	12	19
188	אש6	2	1.07413	18.5306	129.807	0	2.29474	0	0.441796	0.0367299	0.00760114	92.8798	patient	0.175705	0.159897	0.171201	0.193079	0.198295	0.199941	0.51423	7	12	19
189	אש6	3	1.52072	16.9454	125.745	0	3.25149	0	0.559905	0.0217075	0.0040216	96.3164	patient	0.30281	0.287395	0.287155	0.289691	0.28378	0.281332	0.542066	7	12	19
190	אש6	4	0.438101	14.0936	127.134	0	4.61202	0	0.292357	0.0137245	0.00401886	79.4587	patient	0.10507	0.552535	0	0	0	0	0	7	12	19
191	אש6	5	0.342805	12.2136	129.655	0	11.3006	0	0.146491	0.00616333	0.00153553	45.4647	patient	0.229529	0.185136	0.15563	0.148258	0.127732	0.137902	0.412622	7	12	19
192	אש6	6	1.55981	18.1356	117.869	0	0.701195	0	0.442244	0.161273	0.00789517	55.9601	patient	0.303224	0.341411	0.283833	0.289467	0.314969	0	0.51423	7	12	19
193	אש6	7	1.14064	18.887	126.25	0	1.75787	0	0.33324	0.0423064	0.0122987	58.6536	patient	0.200848	0.223417	0.2164	0.229989	0.223316	0.239064	0.566452	7	12	19
194	אש6	8	2.22996	16.1837	121.255	0	0.779278	0	0.356678	0.127321	0.00768726	49.0405	patient	0.200275	0.196758	0.185253	0.181254	0.182128	0.179315	0.451135	7	12	19
195	אש6	9	1.02467	14.3328	119.27	0.57	0.810353	0.0155467	0.308738	0.140791	0.00678527	36.6875	patient	0.0584487	0.110134	0	0	0	0	0.412622	7	12	19
213	אש8	1	0.426101	11.745	120.573	0.78	1.11387	0.0328371	0.325572	0.114575	0.00358382	23.7772	patient	0.266475	0.216677	0.185247	0.179846	0.209911	0.308709	0.516526	8	9	17
214	אש8	10	1.48751	10.7929	108.09	0.845714	0.387852	0.269198	0.335186	0.450409	0.00426109	22.0125	patient	0.223571	0.175889	0.203727	0.228012	0.177687	0.143509	0.493877	8	9	17
215	אש8	11	0.590068	6.35819	109.841	0.786154	0.430355	0.39612	0.222732	0.521132	0.00499538	25.8206	patient	0.238848	0.22143	0.196536	0.173237	0.177504	0.189709	0.478787	8	9	17
216	אש8	12	1.1421	10.6864	110.925	0.853333	0.736461	0.255391	0.539702	0.388556	0.00452965	30.0931	patient	0.20763	0.200535	0.199573	0.2313	0.239761	0.236264	0.566218	8	9	17
217	אש8	13	0.884011	8.60987	113.041	0.902727	0.480893	0.321763	0.405021	0.470989	0.00305995	30.8825	patient	0.221704	0.183759	0.1781	0.164192	0.16603	0.18325	0.521414	8	9	17
218	אש8	14	1.45066	12.6161	113.181	0.774	0.31279	0.451013	0.451893	0.609913	0.00464934	17.1828	patient	0.138075	0.0460219	0	0	0	0	0.448607	8	9	17
219	אש8	15	1.52314	11.5536	111.259	1.00103	0.197849	0.474098	0.497705	0.705162	0.00433294	61.2542	patient	0.228386	0.227925	0.220932	0.206152	0.198978	0.195238	0.496069	8	9	17
220	אש8	16	1.33446	16.114	115.173	0	0.605703	0	0.432773	0.138189	0.00248015	75.0005	patient	0.215676	0.203072	0.208889	0.203386	0.198387	0.20997	0.665271	8	9	17
221	אש8	17	0.801087	15.2211	122.463	0.626667	0.433914	0.0454612	0.453974	0.266812	0.00277479	41.378	patient	0.255574	0.231347	0.220787	0.226589	0.224144	0.222629	0.504496	8	9	17
222	אש8	18	0.865395	12.2389	110.517	0.645	0.348181	0.120855	0.465009	0.413933	0.00372491	32.0435	patient	0.251396	0.23074	0.196275	0.211329	0.209449	0.184141	0	8	9	17
223	אש8	2	0.82315	10.6395	116.531	0.646	0.431969	0.0716638	0.343878	0.264536	0.00246164	45.0932	patient	0.213589	0.267693	0.252041	0.225487	0.210166	0.193733	0.583632	8	9	17
224	אש8	3	0.81034	15.1653	121.663	0.974	0.319494	0.172059	0.5523	0.426653	0.00295596	28.3283	patient	0.255125	0.255453	0.258261	0.245644	0.236735	0.246632	0.48044	8	9	17
225	אש8	4	1.18341	11.3438	110.828	1.02	0.482286	0.388288	0.577752	0.500635	0.00506782	39.4275	patient	0.245347	0.23622	0.248983	0.232216	0.243306	0.253491	0.45517	8	9	17
226	אש8	5	0.495428	10.5369	115.162	1.04143	0.530016	0.211117	0.356952	0.387891	0.00274814	34.5513	patient	0.272913	0.29266	0.277351	0.256503	0.261136	0.24684	0.684827	8	9	17
227	אש8	6	0.456028	9.73334	115.305	0.681429	0.446626	0.1311	0.361196	0.325818	0.00264766	36.4089	patient	0.192253	0.184353	0.1997	0.183286	0.177356	0.176643	0.573994	8	9	17
228	אש8	7	0.521656	8.51223	112.07	0.965	0.424886	0.260568	0.392729	0.452188	0.00230912	37.059	patient	0.324473	0.319097	0.310031	0.310474	0.306131	0.297441	0.57346	8	9	17
229	אש8	8	0.630678	10.6521	121.968	1.31571	0.648014	0.315515	0.500775	0.449623	0.00253049	29.2107	patient	0.128615	0.143336	0.108429	0.13565	0	0	0.448607	8	9	17
230	אש8	9	0.468984	9.48108	111.168	1.0575	0.293465	0.415448	0.478976	0.612776	0.00342461	20.3871	patient	0.188797	0.214349	0.231484	0.210305	0.247715	0.243468	0.526204	8	9	17
249	יפ1	1	2.05131	23.1048	123.807	0.556667	0.338073	0.0644993	0.524887	0.335781	0.00870627	25.9135	patient	0.1518	0.154526	0.148254	0.142614	0.115137	0	0	4	7	11
250	יפ1	10	1.49318	18.5807	100.174	0.6	0.31888	0.0546292	0.58221	0.304467	0.0146217	11.0063	patient	0.198125	0.17317	0.260487	0.199306	0.196248	0	0.236341	4	7	11
251	יפ1	11	1.08487	15.2165	92.3809	0.54	0.391848	0.01266	0.500966	0.284475	0.0104532	42.6783	patient	0.222679	0.201074	0.190436	0.202574	0.212478	0.22729	0.412622	4	7	11
252	יפ1	12	0.692861	17.7108	96.6725	0.55	0.32089	0.0497042	0.412276	0.333635	0.0118415	22.1518	patient	0.227287	0.191218	0.198849	0.16045	0.185934	0.190653	0.539919	4	7	11
253	יפ1	13	2.26355	43.3453	114.052	0	0.5164	0	0.583294	0.157985	0.0118353	23.2664	patient	0.212752	0.34546	0.312543	0.326268	0.309669	0.307819	0	4	7	11
254	יפ1	14	2.26363	22.9789	97.0813	0.673333	0.256781	0.0685567	0.459254	0.390492	0.0129538	29.4893	patient	0.149938	0.0935077	0.100439	0	0	0	0	4	7	11
255	יפ1	15	2.21779	28.2562	99.8106	0.622857	0.296042	0.0404752	0.471599	0.326989	0.0126761	107.741	patient	0.235233	0.187971	0.165056	0.151366	0.148083	0.139068	0.751888	4	7	11
256	יפ1	16	2.30043	27.7967	103.115	0.91	0.241697	0.0574011	0.52951	0.364196	0.0139329	63.4369	patient	0.194764	0.20926	0.206073	0.197648	0.194537	0.193785	0	4	7	11
257	יפ1	17	1.74377	26.6674	108.568	0.666667	0.277864	0.031332	0.503983	0.314322	0.0107546	63.8549	patient	0.253263	0.236483	0.225922	0.217561	0.203545	0.20691	0.511005	4	7	11
258	יפ1	18	1.52183	23.7667	100.226	0	0.168422	0	0.45361	0.451487	0.0146797	12.8174	patient	0.174803	0.257369	0.226048	0.229798	0.229896	0.234947	0.539341	4	7	11
259	יפ1	2	1.9981	19.5618	102.305	0	0.351509	0	0.515901	0.303375	0.0102472	28.189	patient	0.295266	0.322395	0.297872	0.286908	0.237158	0.218547	0.389431	4	7	11
260	יפ1	3	2.10709	26.2551	96.8123	0.59	0.438123	0.0333865	0.465487	0.234428	0.0127771	17.6936	patient	0.364849	0.425182	0.411188	0.425401	0.393862	0.391707	0.637695	4	7	11
261	יפ1	4	1.81256	25.4984	102.516	0	0.52167	0	0.52319	0.19741	0.0133995	28.607	patient	0.249547	0.298679	0.34111	0.311726	0.314041	0.31147	0.493666	4	7	11
262	יפ1	5	0.593728	13.5572	98.5419	0.736667	0.408206	0.141004	0.524489	0.33014	0.00624923	15.6967	patient	0.250263	0.244637	0.213174	0.20862	0.217423	0.241313	0.40502	4	7	11
263	יפ1	6	2.29469	26.878	96.8952	0.743333	0.322925	0.0678746	0.584553	0.318819	0.0104698	32.8795	patient	0.279722	0.298863	0.260595	0.23714	0.218302	0.207576	0.456075	4	7	11
264	יפ1	7	1.43122	22.3946	99.853	0.728333	0.26485	0.192233	0.642847	0.445423	0.0118686	22.7556	patient	0.244695	0.296319	0.273987	0.253647	0.230585	0.224717	0.780802	4	7	11
265	יפ1	8	0.693509	11.8236	96.8771	0	0.60624	0	0.422412	0.191304	0.00625221	27.6317	patient	0.315829	0.349559	0.340782	0.312717	0.315118	0.315577	0.722974	4	7	11
266	יפ1	9	2.15485	26.3095	107.014	0.54	0.571786	0.0229098	0.64816	0.178693	0.00922567	23.5915	patient	0.305285	0.247252	0.167303	0.182731	0.209998	0	0	4	7	11
267	יפ10	1	2.18619	34.6726	149.573	0.69	0.748128	0.0543707	0.755409	0.239259	0.00802627	25.4026	patient	0.192252	0.266389	0.254079	0.240149	0.279677	0.267909	0.205208	13	9	22
268	יפ10	10	2.27054	23.2897	139.251	0.8625	0.572999	0.245308	0.715125	0.403035	0.00732252	42.2139	patient	0.267233	0.247105	0.230505	0.219699	0.21606	0.213967	0.352144	13	9	22
269	יפ10	11	0.944081	15.9357	152.185	0.67	1.24028	0.00951371	0.272047	0.06732	0.0040972	70.4493	patient	0.218128	0.22121	0.248438	0.234381	0.240392	0.236293	0.352144	13	9	22
270	יפ10	12	2.06915	23.225	146.912	0.755862	0.276311	0.357982	0.723868	0.565828	0.00711266	61.2542	patient	0.190206	0.210203	0.221686	0.224346	0.223974	0.221753	0.399848	13	9	22
271	יפ10	13	1.58196	15.813	123.023	0.5875	0.404064	0.0745763	0.461526	0.343175	0.00822171	31.5327	patient	0.25431	0.251713	0.226473	0.25178	0.243784	0.261414	0.622341	13	9	22
272	יפ10	14	1.41107	18.6151	141.163	0.676667	0.400271	0.0447621	0.505189	0.322011	0.00461394	45.3718	patient	0.168803	0.20529	0.18912	0.189897	0.184509	0.210246	0	13	9	22
273	יפ10	15	0.638255	13.9606	126.903	0.5	0.501097	0.0282937	0.169191	0.201586	0.00454887	17.6936	patient	0.212632	0.234852	0.245134	0.221565	0.241285	0.268342	0	13	9	22
274	יפ10	16	1.39996	19.3932	137.206	0.657778	0.2162	0.146271	0.538528	0.501483	0.00519132	40.4956	patient	0.352875	0.306598	0.275038	0.247551	0.257288	0.283374	0.352144	13	9	22
275	יפ10	17	2.10645	28.3316	154.868	1.298	0.460525	0.323836	0.82668	0.524713	0.00709832	20.062	patient	0.332605	0.32812	0.295668	0.295612	0.28528	0.286657	0	13	9	22
276	יפ10	18	1.20309	25.6095	144.556	0.5525	0.443996	0.120621	0.68873	0.332059	0.00597209	18.3438	patient	0.205206	0.313465	0.294302	0.304016	0.290954	0.292185	0	13	9	22
277	יפ10	2	1.99916	20.0724	161.333	0	0.450992	0	0.370828	0.16466	0.00484647	49.0405	patient	0.225562	0.2258	0.218555	0.209668	0.210271	0.205667	0.394514	13	9	22
278	יפ10	3	1.9804	25.9709	146.217	0.55	0.377804	0.0131512	0.506434	0.225305	0.00420291	41.8424	patient	0.213459	0.194047	0.232942	0.159006	0.209555	0	0.352144	13	9	22
279	יפ10	4	2.1271	25.5432	148.882	0.728182	0.342779	0.121507	0.658605	0.397663	0.00703166	65.9447	patient	0.284221	0.265846	0.275398	0.281787	0.247779	0.210578	0.379851	13	9	22
280	יפ10	5	2.07384	25.7157	158.321	0	0.702023	0	0.410908	0.11587	0.00329991	44.3966	patient	0.179617	0.164361	0.146137	0.12977	0.133231	0.134752	0.423137	13	9	22
281	יפ10	6	2.06319	23.8676	148.53	0.69	0.322911	0.187994	0.644908	0.472649	0.00731412	51.409	patient	0.25279	0.248501	0.247638	0.241536	0.249828	0.24972	0.401399	13	9	22
282	יפ10	7	2.26635	24.1673	143.294	0.837917	0.280189	0.293872	0.684969	0.542239	0.00814904	68.4524	patient	0.174406	0.198973	0.185539	0.173582	0.16556	0.162517	0.352144	13	9	22
283	יפ10	8	2.04253	23.7298	147.704	0.686667	0.367435	0.0992724	0.57908	0.363271	0.00578031	62.2759	patient	0.222163	0.220443	0.208427	0.203793	0.202723	0.200401	0	13	9	22
284	יפ10	9	2.04173	29.4688	139.856	0.6925	0.39501	0.255296	0.722805	0.41876	0.00876162	43.4213	patient	0.306522	0.213246	0.243527	0.293472	0	0	0.352144	13	9	22
285	יפ11	1	0.626699	29.6761	121.036	0	0.674388	0	0.463743	0.215938	0.00550777	11.7029	patient	0.288399	0.238636	0.226479	0.220074	0.225106	0.210591	0	8	6	14
286	יפ11	10	0.518986	16.9024	117.203	0	2.35062	0	0.291986	0.052542	0.00415251	47.0436	patient	0.303299	0.271367	0.237515	0.21445	0.210797	0.234785	0.465689	8	6	14
287	יפ11	11	1.37927	24.7659	117.712	0.76	1.86194	0.0690113	0.428269	0.11376	0.00640461	44.0715	patient	0.156677	0.162869	0.16858	0.166521	0.166058	0.180073	0	8	6	14
288	יפ11	12	1.15643	23.1648	114.512	0.56	0.521271	0.0488642	0.254727	0.282846	0.00984537	22.9413	patient	0.277037	0.262905	0.330178	0.315351	0.283962	0.274937	0	8	6	14
289	יפ11	13	1.69812	22.2352	123.106	0.746667	0.687062	0.0438683	0.375982	0.139275	0.0121341	51.0839	patient	0	0	0	0	0	0	0.423452	8	6	14
290	יפ11	14	1.08347	13.8175	107.453	0.71	1.56571	0.0647541	0.354537	0.0883051	0.00906138	54.8455	patient	0.19784	0.171855	0.190573	0.246121	0.213854	0	0	8	6	14
291	יפ11	16	1.50877	21.0753	113.547	0.64	0.828532	0.07263	0.271967	0.160136	0.00709206	17.6472	patient	0.250201	0.309847	0.369526	0	0	0	0	8	6	14
292	יפ11	17	0.344922	6.52051	115.909	0	3.50309	0	0.384578	0.0301229	0.00331875	25.2633	patient	0.216589	0.133733	0	0	0	0	0	8	6	14
293	יפ11	18	1.89229	36.353	127.753	0	1.94239	0	0.171153	0.0420584	0.00571996	20.2478	patient	0.421461	0.425167	0	0	0	0	0	8	6	14
294	יפ11	2	0.672797	24.0103	114.692	0.645	1.61135	0.0462528	0.506714	0.134864	0.00657021	27.9104	patient	0.187488	0.189796	0.180929	0.232927	0	0	0	8	6	14
295	יפ11	3	0.576589	10.6897	110.524	0	5.25712	0	0.147958	0.0172485	0.00967711	48.1582	patient	0.112732	0.0741402	0	0	0	0	0	8	6	14
296	יפ11	4	0.771403	16.0695	116.081	0.6	1.23542	0.0545671	0.541705	0.16697	0.00431975	22.0125	patient	0.240094	0.219441	0.234983	0.203741	0.179995	0.201657	0	8	6	14
297	יפ11	5	0.928805	13.338	116.681	0.5	2.28669	0.0103576	0.406949	0.0532532	0.00345578	48.2975	patient	0.262668	0.252158	0.258472	0.278859	0.342824	0.333211	0	8	6	14
298	יפ11	6	0.32227	28.4791	116.647	0.55	2.14497	0.0258888	0.349622	0.0932642	0.00387905	21.2695	patient	0.180498	0.165831	0.296353	0.234343	0	0	0	8	6	14
299	יפ11	7	2.01347	24.4973	112.43	0.65	0.356108	0.0527839	0.495117	0.192256	0.0102122	36.9662	patient	0.207653	0.212673	0.203787	0.201336	0.206136	0.217924	0	8	6	14
300	יפ11	8	1.06318	17.6245	120.444	0.54	1.37065	0.019046	0.266474	0.100565	0.00322758	28.3748	patient	0.272353	0.22116	0.193856	0.188417	0.180139	0.191785	0.479069	8	6	14
301	יפ11	9	0.494279	18.5548	111.921	0.585	2.37422	0.0300823	0.41157	0.0851337	0.00530472	38.9166	patient	0.289546	0.25971	0.262226	0.207767	0.224844	0.259226	0	8	6	14
302	יפ12	1	2.33347	38.1615	180.483	0.748333	0.330894	0.0714836	0.559672	0.286146	0.00855186	62.8332	patient	0.238203	0.235938	0.222053	0.211415	0.204456	0.202064	0.688809	16	2	18
303	יפ12	10	1.86853	36.581	188.501	0.738333	0.287711	0.0414829	0.538789	0.318505	0.00885857	106.812	patient	0.18788	0.211696	0.207752	0.20117	0.199595	0.194574	0.569942	16	2	18
304	יפ12	11	2.22301	37.6526	180.553	0.668	0.348862	0.0512081	0.607984	0.267597	0.0076255	65.2481	patient	0.241333	0.270202	0.25801	0.23776	0.229162	0.224819	0.529207	16	2	18
305	יפ12	12	1.17737	34.1445	181.233	0.633333	0.280393	0.0363192	0.509861	0.266157	0.00764934	52.3378	patient	0.248328	0.281892	0.268233	0.257023	0.256579	0.250806	0.367466	16	2	18
306	יפ12	13	1.35168	35.9197	179.393	0.6725	0.381318	0.0630654	0.656118	0.296201	0.00983542	42.6783	patient	0.251982	0.208996	0.192962	0.190905	0.183711	0.183454	0.437673	16	2	18
307	יפ12	14	2.15516	43.1865	164.208	0.9375	0.127458	0.0816056	0.8171	0.523291	0.00826141	45.9755	patient	0.204945	0.178254	0.170238	0.168789	0.168056	0.163449	0.442533	16	2	18
308	יפ12	15	1.85152	38.4368	175.993	0.846667	0.262924	0.0852572	0.667346	0.33143	0.0115241	29.8144	patient	0.278137	0.244184	0.234231	0.219101	0.215533	0.215379	0	16	2	18
309	יפ12	16	2.22987	28.7416	167.528	0.608333	0.154304	0.133781	0.411587	0.429776	0.0110195	27.3067	patient	0.289006	0.241467	0.233268	0.22739	0.207328	0.201432	0.620598	16	2	18
310	יפ12	17	1.66307	37.0399	180.337	0.835	0.221565	0.124529	0.638472	0.415144	0.00976298	26.8423	patient	0.291159	0.268783	0.256584	0.263201	0.254279	0.236845	0.413587	16	2	18
312	יפ12	2	2.05063	39.3475	179.768	0	0.434496	0	0.435702	0.194424	0.00869259	39.8454	patient	0.227879	0.262494	0.254268	0.24431	0.244663	0.238378	0.640383	16	2	18
313	יפ12	3	1.025	37.731	183.188	0.52	0.406764	0.0277678	0.514664	0.252404	0.0092588	37.477	patient	0.221771	0.235041	0.227152	0.207634	0.19667	0.194947	0.432267	16	2	18
314	יפ12	4	2.3149	37.9304	184.783	0.72	0.363668	0.102799	0.701617	0.325955	0.0108303	56.053	patient	0.253525	0.231394	0.23529	0.24761	0.244534	0.24022	0.499938	16	2	18
315	יפ12	5	1.53839	37.9913	180.199	0.64	0.37167	0.0142475	0.488244	0.230881	0.00726639	89.8612	patient	0.217103	0.200457	0.193357	0.186871	0.187829	0.183458	0.617522	16	2	18
316	יפ12	6	1.13362	31.5556	178.742	0.555	0.361543	0.0178043	0.488889	0.278357	0.00752988	62.3688	patient	0.27188	0.250019	0.233878	0.216471	0.214787	0.214818	0.478745	16	2	18
317	יפ12	7	2.29017	39.4566	179.528	0.763333	0.363192	0.136408	0.729018	0.338232	0.00857051	50.3873	patient	0.250667	0.231322	0.265528	0.257269	0.250943	0.238247	0.557034	16	2	18
318	יפ12	8	1.70815	35.5563	185.969	0.664286	0.431781	0.088723	0.572985	0.275191	0.00805283	52.4307	patient	0.230002	0.23999	0.219782	0.21151	0.21436	0.210339	0.549818	16	2	18
319	יפ12	9	1.20115	37.7695	194.738	0.64	0.339711	0.0725723	0.490285	0.306942	0.0082652	44.1179	patient	0.248909	0.290855	0.280964	0.270477	0.259442	0.257491	0.367466	16	2	18
337	יפ14	1	2.19669	37.2611	158.793	0.676667	0.722426	0.0885664	0.775722	0.216936	0.00763485	22.9413	patient	0.252756	0.345989	0.303846	0.254365	0.291674	0.303827	0	11	17	28
338	יפ14	10	2.30999	29.3401	144.409	0.635	0.498448	0.0294518	0.589573	0.195314	0.0078177	43.1427	patient	0.205048	0.240325	0.204841	0.205451	0.197029	0.200661	0.416361	11	17	28
339	יפ14	11	1.57926	29.9157	145.758	0.71	0.472004	0.0149965	0.541179	0.187619	0.00802242	47.3687	patient	0.226898	0.206118	0.239443	0.261672	0.26693	0.282134	0	11	17	28
340	יפ14	12	2.13231	30.1851	149.791	0.715	0.513855	0.0375293	0.611202	0.219743	0.00744617	38.1272	patient	0.147773	0.145119	0.213537	0.213542	0.184242	0.169379	0	11	17	28
341	יפ14	13	1.82655	30.5368	155.454	0.755	0.377998	0.0225873	0.532335	0.244913	0.00901503	66.8735	patient	0.257889	0.222144	0.228924	0.217622	0.231845	0.220471	0.469281	11	17	28
342	יפ14	14	2.12834	31.5446	153.885	0.55	0.476893	0.0124069	0.591606	0.204422	0.00838008	44.3501	patient	0.263042	0.208616	0.202771	0.208577	0.212938	0.183429	0	11	17	28
343	יפ14	15	2.23333	38.0622	162.209	0	0.310418	0	0.698623	0.277403	0.00777983	35.6194	patient	0.266633	0.247622	0	0	0	0	0	11	17	28
344	יפ14	16	2.18068	35.9234	154.431	0.606667	0.349345	0.0801015	0.717751	0.323795	0.00860717	45.4647	patient	0.219983	0.265178	0	0	0	0	0	11	17	28
345	יפ14	17	1.48273	27.5959	146.953	0.656667	0.416357	0.0802661	0.632337	0.271912	0.00668829	24.5667	patient	0.18328	0.211395	0.186711	0	0	0	0	11	17	28
346	יפ14	18	1.56404	36.853	154.337	0.555	0.475568	0.0431842	0.624724	0.224212	0.00941965	25.7277	patient	0	0	0	0	0	0	0	11	17	28
347	יפ14	2	1.66972	34.5049	156.725	0.79	0.490852	0.017292	0.630437	0.232706	0.00764231	91.3937	patient	0.163155	0.167362	0.155025	0.143352	0.138948	0.140747	0.41398	11	17	28
348	יפ14	3	2.09971	36.3263	149.63	0	0.632398	0	0.665536	0.161731	0.010868	26.3779	patient	0.308012	0.258103	0.230238	0.227369	0.229092	0.220209	0.503011	11	17	28
349	יפ14	4	1.35718	32.9185	155.329	0	0.667444	0	0.632068	0.189223	0.0121815	31.9507	patient	0.273749	0.329942	0.313682	0.33662	0.297095	0.283985	0	11	17	28
350	יפ14	5	2.23314	37.9952	160.692	0.695	0.615939	0.0751528	0.769396	0.272309	0.0127041	37.0126	patient	0.195823	0.265038	0.242804	0.23015	0.223466	0.213565	0.469281	11	17	28
351	יפ14	6	1.55956	30.4855	149.781	0.5	0.390987	0.0171289	0.606592	0.31974	0.011034	29.2107	patient	0.236803	0.242072	0.219946	0.219991	0.238189	0.232074	0	11	17	28
352	יפ14	7	1.91984	30.8443	150.2	0.726667	0.465079	0.0208865	0.607111	0.243101	0.0100324	104.397	patient	0.0965907	0.1811	0.120555	0.102451	0.0968122	0.0646604	0	11	17	28
353	יפ14	8	2.29647	29.3581	146.677	0.657143	0.598152	0.0414362	0.592401	0.224234	0.0103627	111.038	patient	0.185013	0.218201	0.208422	0.198378	0.201922	0.203201	0.648554	11	17	28
354	יפ14	9	2.00311	30.2617	140.374	0.57	0.485474	0.00853801	0.602305	0.231461	0.0111905	66.7806	patient	0.161949	0.1688	0.186392	0.1764	0.177767	0.164575	0.648554	11	17	28
356	יפ2	10	0.722886	15.3366	119.766	0.6	0.56777	0.0848531	0.561093	0.319179	0.00753851	14.1642	patient	0.173695	0.245818	0.197469	0.128703	0	0	0	5	7	12
357	יפ2	11	1.68289	22.2121	117.619	1.41	1.27583	0.0645262	0.716599	0.187729	0.00839204	21.8732	patient	0.562193	0.34351	0	0	0	0	0.469562	5	7	12
358	יפ2	12	1.66764	27.6553	133.101	0.5	0.780712	0.0289808	0.700222	0.197216	0.00644747	17.2756	patient	0.292684	0.274169	0.261619	0.269333	0.279492	0.232409	0	5	7	12
359	יפ2	13	1.37555	20.7744	125.015	0.51	0.232963	0.0398633	0.540071	0.371674	0.00773766	12.8174	patient	0.240716	0.203565	0.17916	0.183788	0.201374	0.189758	0.493064	5	7	12
360	יפ2	14	1.75601	23.753	125.095	0	0.786806	0	0.60056	0.167728	0.00738989	14.1642	patient	0.239389	0.290079	0	0	0	0	0.422558	5	7	12
361	יפ2	15	0.607526	12.2756	100.195	0.6225	0.195235	0.160297	0.377931	0.542526	0.00610193	15.5574	patient	0.294792	0.240372	0.224897	0.208143	0.184286	0.19347	0	5	7	12
362	יפ2	16	1.18381	27.4306	120.821	0.74	0.323926	0.0660412	0.209658	0.264286	0.00514309	22.4305	patient	0.23227	0.189427	0.138511	0.0174406	0	0	0	5	7	12
363	יפ2	17	0.610162	11.6255	113.036	0.784	0.102197	0.205111	0.281752	0.637696	0.00578773	19.1332	patient	0.261915	0.317788	0.315156	0.299953	0.305268	0.347005	0	5	7	12
364	יפ2	18	1.49282	41.5819	131.998	0.9	0.209296	0.0738198	0.415468	0.316092	0.00757053	12.2137	patient	0.235987	0.143851	0	0	0	0	0.558051	5	7	12
365	יפ2	2	0.391499	9.98143	119.924	0	1.99255	0	0.474137	0.0984633	0.00484838	17.6007	patient	0.071779	0	0	0	0	0	0	5	7	12
368	יפ2	5	0.799746	17.1178	118.243	0.615	0.372428	0.118483	0.571662	0.403086	0.0085885	10.4025	patient	0.166613	0.299979	0.247867	0.274709	0.360539	0	0	5	7	12
369	יפ2	6	0.870316	11.9341	107.991	0.724	0.545661	0.232321	0.50501	0.389852	0.00560063	15.6038	patient	0.12271	0.103371	0.14102	0	0	0	0.422558	5	7	12
370	יפ2	7	1.62559	16.7494	113.906	0.5525	0.492024	0.133498	0.552084	0.35006	0.00771259	16.579	patient	0.205358	0.226755	0.213418	0.224388	0.212879	0.2229	0	5	7	12
371	יפ2	8	0.929241	18.8868	122.507	0.8	1.01734	0.0376564	0.609713	0.200659	0.00679756	21.2695	patient	0.124773	0.133739	0.138976	0.134334	0.152891	0	0.493064	5	7	12
372	יפ2	9	1.12667	20.9324	119.755	0.58	0.280073	0.113263	0.493508	0.406647	0.00716872	10.2632	patient	0.166364	0.127974	0	0	0	0	0	5	7	12
373	יפ3	1	1.94428	23.585	108.964	0.915	0.326449	0.318423	0.757987	0.527995	0.00612437	34.5049	patient	0.255493	0.277502	0.24495	0.236654	0.233119	0.230788	0.53526	11	12	23
374	יפ3	10	0.577063	10.1409	91.1777	1.10167	0.270975	0.332945	0.414108	0.545363	0.00615549	19.8763	patient	0.242733	0.206712	0.213229	0.202852	0.211843	0.271685	0.434839	11	12	23
375	יפ3	11	2.13141	18.2224	94.1275	0.74	0.320172	0.192872	0.554958	0.426999	0.0107372	34.5513	patient	0.236409	0.26984	0.260062	0.261497	0.282146	0.276544	0.565916	11	12	23
376	יפ3	12	1.44744	28.3526	113.811	0.59	0.724605	0.113946	0.805745	0.284794	0.0071219	15.5574	patient	0.270991	0.291418	0.276719	0.283206	0.365646	0	0.603661	11	12	23
377	יפ3	13	1.62736	16.6971	99.5866	0.9075	0.2844	0.200176	0.530702	0.464128	0.00895203	18.158	patient	0.309948	0.288576	0.306386	0.310375	0.315654	0.316167	0	11	12	23
378	יפ3	14	1.89586	27.7794	125.163	0.76625	0.235427	0.268574	0.730687	0.541868	0.00956113	22.8484	patient	0.217634	0.170138	0.194657	0.255101	0.231159	0.20599	0.542165	11	12	23
379	יפ3	15	1.17111	18.7753	106.059	0.52	0.402165	0.0390856	0.575321	0.255079	0.00708389	13.3283	patient	0.297607	0.337217	0.311626	0.293526	0.304519	0.219271	0.709318	11	12	23
380	יפ3	16	1.87393	17.5918	111.812	0.928	0.272868	0.338116	0.546505	0.576951	0.00472382	13.7462	patient	0.284241	0.336741	0.306272	0.322713	0.245083	0.257139	0	11	12	23
381	יפ3	17	2.16219	18.0639	99.2158	1.09875	0.461353	0.362078	0.702863	0.493201	0.005779	48.5761	patient	0.273421	0.297346	0.251797	0.252501	0.225637	0.203248	0	11	12	23
382	יפ3	18	1.38456	19.1534	116.543	1.1225	0.366509	0.130557	0.616933	0.393834	0.00588113	34.412	patient	0.267152	0.324313	0.322713	0.328659	0.303063	0.282949	0.434839	11	12	23
383	יפ3	2	1.85272	18.3708	118.561	0.851429	0.827424	0.218448	0.684314	0.337367	0.0067023	27.3067	patient	0.212113	0.192784	0.182797	0.180272	0.189982	0.224309	0	11	12	23
384	יפ3	3	1.17398	16.3428	101.661	0.97	0.525428	0.367697	0.722677	0.481914	0.00592617	34.3191	patient	0.244694	0.209423	0.24329	0.204166	0.168996	0.166977	0	11	12	23
385	יפ3	4	1.90802	25.2765	119.088	0.855	0.511784	0.098838	0.668453	0.330827	0.00985723	17.3221	patient	0.252434	0.454514	0.327513	0.106295	0	0	0.696994	11	12	23
386	יפ3	5	2.21402	20.1505	98.57	1.06143	0.443801	0.31824	0.646771	0.447301	0.00497272	46.7185	patient	0.310594	0.333473	0.303557	0.302221	0.289303	0.288355	0.603661	11	12	23
387	יפ3	6	0.522916	8.08168	94.8809	0.7425	0.436334	0.269233	0.467026	0.374773	0.00500632	11.0527	patient	0.258021	0.415251	0.402061	0.428362	0.380529	0.34406	0	11	12	23
388	יפ3	7	1.81877	19.0023	103.415	0.715	0.448783	0.198866	0.512842	0.367347	0.00745265	21.5946	patient	0.30042	0.306433	0.338836	0.33018	0.324061	0.325614	0.579943	11	12	23
389	יפ3	8	2.19039	20.8992	108.688	1.135	0.674663	0.0700779	0.582571	0.232551	0.00592508	32.4151	patient	0.220632	0.233902	0.225849	0.243851	0.274339	0.25636	0	11	12	23
390	יפ3	9	0.630576	10.721	95.0693	0.978	0.451018	0.284942	0.573891	0.449563	0.00908517	17.1828	patient	0.0796217	0.215262	0.135695	0.145731	0.120145	0.0942869	0	11	12	23
409	יפ5	1	1.81567	34.2443	115.905	0.626667	1.59958	0.0543006	0.722136	0.122797	0.0102607	34.6442	patient	0.212698	0.237346	0.22938	0.300818	0	0	0.584527	8	3	11
410	יפ5	10	1.14134	34.0097	119.016	0.58	4.34276	0.00857462	0.725049	0.0377052	0.00643264	67.6629	patient	0.139916	0.149514	0.29944	0.298201	0.33464	0.314101	0	8	3	11
411	יפ5	11	0.875042	12.4041	116.974	0.58	6.61611	0.00855695	0.360984	0.0255275	0.00395678	67.8023	patient	0.384109	0.350849	0.412332	0	0	0	0	8	3	11
412	יפ5	12	1.71276	26.6125	109.382	0.976	5.04595	0.0638215	0.835376	0.0765206	0.00487516	76.4865	patient	0.337236	0.320749	0.322382	0.382035	0.407655	0.379441	0.635917	8	3	11
413	יפ5	13	1.65868	21.9218	118.264	0.57	1.57456	0.0299472	0.573735	0.0923104	0.00697594	57.1211	patient	0	0	0	0	0	0	0	8	3	11
414	יפ5	14	1.12205	26.1189	113.403	0	4.39345	0	0.622424	0.0256632	0.0109766	81.0841	patient	0.30139	0.270709	0.337381	0.3115	0.289299	0.248621	0	8	3	11
415	יפ5	15	1.19106	18.4511	115.727	0.595	1.57611	0.0207564	0.670071	0.0940335	0.00477255	57.3533	patient	0.283066	0.261962	0.267239	0.270043	0.241882	0.256681	0	8	3	11
416	יפ5	16	2.27872	28.4913	110.201	0.764	0.401247	0.0649498	0.586767	0.212075	0.0108562	58.8394	patient	0.26646	0.254096	0.226823	0.224551	0.220344	0.211782	0	8	3	11
417	יפ5	17	1.72149	20.6008	114.639	0.656429	0.56589	0.196023	0.717206	0.360999	0.00608315	46.9043	patient	0.402679	0.384881	0.360811	0.330921	0.32449	0.319428	0	8	3	11
418	יפ5	18	1.32091	21.5239	106.669	0.6	1.80011	0.0209558	0.712645	0.057652	0.00959346	28.6534	patient	0.290848	0.203082	0	0	0	0	0	8	3	11
419	יפ5	2	2.16252	43.688	132.559	0.97	1.04707	0.10144	0.783706	0.191004	0.00644377	47.8331	patient	0.213424	0.247667	0.220585	0.214195	0.230358	0.228598	0.635917	8	3	11
420	יפ5	3	2.18967	20.8645	119.596	0.63	2.63231	0.00991297	0.502564	0.0481586	0.00389677	63.5762	patient	0.256154	0.242874	0.283423	0.295099	0.297739	0.211184	0.635917	8	3	11
421	יפ5	4	0.746513	16.0623	124.416	0.59	4.85815	0.0131043	0.653189	0.0333259	0.00426832	45.0467	patient	0.21771	0.134645	0.173828	0.310298	0.188011	0	0	8	3	11
422	יפ5	5	0.64795	17.058	132.362	0	7.32692	0	0.101909	0.0108084	0.00191425	44.443	patient	0.112578	0.155773	0.192652	0	0	0	0.533138	8	3	11
423	יפ5	6	0.857235	20.2606	105.234	0.54	11.8112	0.0112841	0.297601	0.0129599	0.0122481	47.8795	patient	0	0	0	0	0	0	0	8	3	11
424	יפ5	7	1.24476	28.8068	145.406	0.7	3.01779	0.0128884	0.708657	0.0563536	0.00774035	54.3347	patient	0.260366	0.283594	0.251775	0.315979	0	0	0	8	3	11
425	יפ5	8	1.16175	25.383	114.73	0	7.23356	0	0.69319	0.0248651	0.00724048	51.9198	patient	0.217714	0.142739	0	0	0	0	0.635917	8	3	11
426	יפ5	9	0.385026	16.767	142.916	0	25.8867	0	0.366493	0.00135161		51.8269	patient	0.246254	0.189072	0	0	0	0	0	8	3	11
427	יפ6	1	1.9583	25.6647	140.023	0.982222	0.295595	0.393703	0.725168	0.60918	0.00580951	22.4769	patient	0.244179	0.257277	0.241534	0.213729	0.212606	0.210465	0.252241	9	10	19
428	יפ6	10	2.33595	36.0022	146.401	0.913091	0.222681	0.310517	0.814451	0.599617	0.00638058	161.75	patient	0.230646	0.24954	0.232303	0.226659	0.226836	0.222476	0.303698	9	10	19
429	יפ6	11	2.23565	30.9423	138.785	0.771176	0.261637	0.220967	0.767324	0.515509	0.00712779	59.3502	patient	0.196608	0.184809	0.192012	0.191578	0.188594	0.186605	0.222885	9	10	19
430	יפ6	12	2.24511	27.3904	133.55	0.893261	0.249801	0.356272	0.774301	0.60163	0.00601447	115.357	patient	0.270554	0.255291	0.229388	0.205562	0.201934	0.199825	0.347102	9	10	19
431	יפ6	13	2.21592	33.9881	142.379	0.781	0.242624	0.299869	0.814339	0.582181	0.00692428	78.1584	patient	0.164142	0.204525	0.187375	0.196673	0.180588	0.177288	0.377206	9	10	19
432	יפ6	14	2.0367	25.3138	133.727	0.843571	0.286473	0.347758	0.745818	0.588573	0.00548524	67.9416	patient	0.241925	0.215854	0.204895	0.204558	0.19581	0.190852	0.205503	9	10	19
433	יפ6	15	1.776	32.6319	150.315	0.773333	0.222976	0.186554	0.714793	0.517004	0.00466437	87.0748	patient	0.179764	0.181276	0.169497	0.15701	0.160108	0.156789	0.235953	9	10	19
434	יפ6	16	1.40717	31.4406	140.523	0.672	0.294922	0.202376	0.765777	0.51296	0.00657795	16.6255	patient	0.293513	0.317274	0.293128	0.272042	0.261255	0.24163	0.434384	9	10	19
435	יפ6	17	1.39348	28.7397	140.516	0.6825	0.315014	0.132617	0.701589	0.411565	0.00449092	41.1922	patient	0.245062	0.218969	0.208246	0.203707	0.199751	0.187108	0.413916	9	10	19
436	יפ6	18	1.90842	33.0739	147.42	0.725309	0.208466	0.20143	0.733242	0.545483	0.00532283	291.689	patient	0.299212	0.266554	0.248686	0.2418	0.24644	0.248216	0.413916	9	10	19
437	יפ6	2	2.1415	30.2615	149.494	0.82875	0.266839	0.374609	0.784123	0.611212	0.00630491	88.5145	patient	0.18373	0.209303	0.193435	0.192605	0.18331	0.191762	0.346009	9	10	19
438	יפ6	3	1.84696	35.1365	150.21	0.862143	0.263585	0.381777	0.83033	0.606137	0.00557849	63.2512	patient	0.263018	0.231621	0.194331	0.207389	0.197447	0.190271	0.15064	9	10	19
439	יפ6	4	2.2912	31.3878	152.581	0.909706	0.287977	0.415605	0.820976	0.615643	0.00673179	74.4432	patient	0.174375	0.169504	0.171445	0.180712	0.183622	0.175817	0.200302	9	10	19
440	יפ6	5	2.09437	30.1359	139.086	0.934889	0.293614	0.341272	0.793835	0.542836	0.00534549	123.298	patient	0.244173	0.222003	0.243935	0.242123	0.238849	0.236197	0.319026	9	10	19
441	יפ6	6	1.67854	35.0492	161.935	1.15091	0.387072	0.392523	0.851174	0.574752	0.00598011	32.2757	patient	0.115113	0.110117	0.138702	0.180972	0.217327	0	0	9	10	19
442	יפ6	7	2.10994	30.1047	145.869	0.829474	0.279787	0.167623	0.694566	0.457079	0.005714	94.0408	patient	0.259783	0.266911	0.250318	0.298588	0.293525	0.288808	0.130905	9	10	19
443	יפ6	8	1.26099	28.0968	140.592	0.744286	0.267179	0.270631	0.734774	0.515073	0.00347521	19.2726	patient	0.28784	0.215569	0.184583	0.170642	0.184143	0.189496	0.168158	9	10	19
444	יפ6	9	2.00853	38.8048	152.356	0.917895	0.309026	0.427447	0.878795	0.62074	0.00514631	40.8207	patient	0.198232	0.198217	0.181305	0.171602	0.172135	0.172795	0.287211	9	10	19
445	יפ7	1	0.905977	16.0319	93.4037	0.77	0.383359	0.0410867	0.574168	0.328884	0.0079818	18.7617	patient	0.263076	0.246539	0.234298	0.22819	0.237069	0.235635	0.612377	17	9	26
446	יפ7	10	1.26757	18.984	90.9241	0.61	0.433682	0.0370526	0.49578	0.287538	0.010783	16.4862	patient	0.218411	0.265894	0.252134	0.22722	0.199532	0.188295	0.547654	17	9	26
447	יפ7	11	1.18734	16.9126	92.405	0	0.461269	0	0.412102	0.169853	0.00983359	18.3438	patient	0.249298	0.242912	0.217194	0.238337	0.239065	0.238386	0.541199	17	9	26
448	יפ7	12	0.833799	10.088	93.2716	0.59	0.43315	0.102666	0.363002	0.37892	0.00576554	11.5171	patient	0.296282	0.365289	0.344499	0.373882	0.339543	0.335921	0.612377	17	9	26
449	יפ7	13	2.07795	32.8285	100.193	1.5	0.643357	0.0891062	0.535531	0.160523	0.00628343	16.8577	patient	0.229394	0.231588	0.232858	0.213745	0.210115	0.184191	0.585888	17	9	26
450	יפ7	14	1.20949	17.6172	99.042	0.745	0.522575	0.121632	0.427806	0.261331	0.00987977	24.5203	patient	0.24898	0.256833	0.284869	0.274383	0.263814	0.284523	0.541199	17	9	26
451	יפ7	15	0.504449	10.501	89.6928	0	1.54529	0	0.462361	0.0639594	0.00524187	19.737	patient	0.308209	0.297062	0.284218	0.286256	0.280646	0.288503	0.495943	17	9	26
452	יפ7	16	1.26201	26.2478	124.486	0.785	0.410683	0.149226	0.753992	0.385347	0.00571644	10.5419	patient	0.318297	0.269656	0.239043	0.218957	0.215654	0	0	17	9	26
453	יפ7	17	0.977494	21.5185	106.288	0	0.250234	0	0.578915	0.308122	0.00680681	16.1611	patient	0.225101	0.203162	0.197548	0.187877	0.197583	0.173592	0.541199	17	9	26
454	יפ7	18	1.07166	17.0816	98.5943	1.035	0.286535	0.0866352	0.584311	0.392797	0.00739538	23.9166	patient	0.253739	0.270742	0.25862	0.221913	0.21795	0.216874	0.541199	17	9	26
455	יפ7	2	0.922217	14.7876	96.7399	0.831111	0.275157	0.321148	0.62269	0.522766	0.00546531	23.3128	patient	0.187274	0.176336	0.163555	0.187557	0.190199	0.18679	0.428307	17	9	26
456	יפ7	3	1.59272	23.8254	103.61	0.793333	0.507163	0.158421	0.720928	0.351765	0.00705972	15.0465	patient	0.176662	0.211159	0.189509	0.183673	0.189721	0.177885	0	17	9	26
457	יפ7	4	0.801135	15.1106	100.734	0.57	0.284413	0.0460616	0.586634	0.40534	0.00580424	12.3995	patient	0.230885	0.237003	0.26642	0.274996	0.271351	0.252401	0	17	9	26
458	יפ7	5	0.886592	20.6764	95.8564	0	0.421023	0	0.351383	0.158432	0.0126488	24.5203	patient	0.18107	0.265546	0.261175	0.243384	0.243141	0.217403	0.513948	17	9	26
459	יפ7	6	0.704865	9.56063	86.2032	0.55	0.794554	0.0469097	0.414608	0.190436	0.00929792	11.7493	patient	0.251367	0.206601	0.181612	0.175472	0.179272	0.0796131	0	17	9	26
460	יפ7	7	0.931939	31.8927	98.6278	0.573333	0.405086	0.111383	0.457202	0.327933	0.00964571	15.4645	patient	0.124494	0.212576	0.204613	0.183307	0.182202	0.191694	0	17	9	26
461	יפ7	8	1.22614	19.9516	97.7032	0.716667	0.34663	0.0763372	0.592447	0.287389	0.00895973	28.189	patient	0.162384	0.151116	0.134678	0.132851	0.133883	0.127839	0.362869	17	9	26
462	יפ7	9	1.30897	16.4371	92.3124	0.76	0.387227	0.0497025	0.530843	0.279686	0.0103274	30.6039	patient	0.268071	0.284666	0.316017	0.30421	0.302373	0.312142	0.729826	17	9	26
463	יפ8	1	1.66915	30.5162	125.357	0.715	0.525497	0.120622	0.793174	0.322363	0.0106138	23.7308	patient	0.26192	0	0	0	0	0	0	12	11	23
464	יפ8	10	1.14184	18.4275	99.6034	0.67	0.345458	0.133659	0.638888	0.422395	0.0054123	45.1396	patient	0.229171	0.215399	0.218465	0.205386	0.193203	0.188347	0.286388	12	11	23
465	יפ8	11	1.91153	19.8214	109.161	0.773333	0.873741	0.146599	0.692855	0.26043	0.00856332	31.672	patient	0.208715	0.186956	0.186603	0.175822	0.172189	0.20929	0	12	11	23
466	יפ8	12	1.5025	28.4694	102.737	0.58	0.51207	0.0143477	0.263	0.177184	0.00842595	40.4492	patient	0.165976	0.178898	0.20453	0.182159	0	0	0	12	11	23
467	יפ8	13	2.20974	19.3458	112.768	0.78	1.02895	0.0428298	0.585306	0.190406	0.00707255	54.6598	patient	0.252632	0.213929	0.194409	0.188462	0.190199	0.16361	0	12	11	23
468	יפ8	14	1.50155	15.2872	98.6765	0.875714	0.808009	0.143552	0.623419	0.262825	0.00802896	42.7247	patient	0.196273	0.224958	0.216696	0.205548	0.194052	0.181588	0	12	11	23
469	יפ8	15	2.15026	17.71	109.269	0.941875	0.274467	0.355636	0.675589	0.57389	0.00811021	42.3996	patient	0.206769	0.202891	0.216528	0.208889	0.199421	0.191512	0.53005	12	11	23
470	יפ8	16	0.930583	13.066	95.8257	0.746	0.256478	0.332884	0.636048	0.632143	0.00911988	22.4305	patient	0.180806	0.182636	0.167772	0.166556	0.187743	0.209795	0	12	11	23
471	יפ8	17	1.80774	19.7038	111.341	0.814	0.475135	0.227739	0.691553	0.410634	0.00939098	53.6381	patient	0.249601	0.269869	0.249081	0.241413	0.238565	0.236084	0.286388	12	11	23
472	יפ8	18	2.24402	26.0457	113.711	0.68375	0.47621	0.091058	0.723635	0.334832	0.0123088	60.0932	patient	0.274923	0.281851	0.271659	0.258719	0.261586	0.251415	0	12	11	23
473	יפ8	2	1.64485	32.5555	134.852	0.775	0.848965	0.0762783	0.827873	0.256524	0.00861369	20.3407	patient	0.0813701	0.176846	0	0	0	0	0	12	11	23
474	יפ8	3	1.65518	28.8024	131.675	0.845	1.79834	0.0992266	0.834967	0.159178	0.00984751	34.0869	patient	0	0	0	0	0	0	0	12	11	23
475	יפ8	4	1.03397	21.1843	132.191	0.688571	1.17008	0.120193	0.704617	0.220005	0.0082387	40.1241	patient	0.20017	0.214143	0.188089	0.156917	0.146493	0	0	12	11	23
476	יפ8	5	1.47719	25.8175	127.966	0.61	0.750153	0.127063	0.750604	0.24075	0.00974475	19.2261	patient	0.215999	0.308281	0.278107	0.271745	0.234582	0.232728	0	12	11	23
477	יפ8	6	2.10837	26.0074	121.57	0.815	0.38598	0.25902	0.779489	0.457084	0.00973766	44.0715	patient	0.28695	0.249866	0.184916	0.133859	0.161407	0.146272	0	12	11	23
478	יפ8	7	1.94354	23.8696	126.319	0.910476	0.393341	0.296095	0.765709	0.482962	0.0088668	64.5979	patient	0.17307	0.240819	0.234985	0	0	0	0	12	11	23
479	יפ8	8	1.63971	25.8296	117.709	0.618	0.69268	0.087259	0.571825	0.260734	0.00845619	35.4337	patient	0.175044	0.189751	0.227017	0.217305	0.261266	0	0	12	11	23
480	יפ8	9	1.49439	24.2492	120.513	0.87	0.611366	0.235409	0.5465	0.312274	0.00959166	22.1983	patient	0.345131	0.314603	0	0	0	0	0	12	11	23
481	יפ9	1	0.738432	16.1987	140.007	0.745	1.05326	0.0712162	0.502745	0.205165	0.00689265	20.9444	patient	0.224905	0.162508	0.147081	0.170764	0.124783	0	0	12	8	20
482	יפ9	10	0.971543	13.1534	116.793	0.9	0.254694	0.160332	0.553163	0.391711	0.00665117	22.4769	patient	0.203389	0.162125	0.15283	0.159678	0.169643	0.171843	0	12	8	20
483	יפ9	11	1.08397	16.7938	126.472	0.798	0.558035	0.17202	0.51015	0.342537	0.0080107	23.22	patient	0.222064	0.173937	0.167831	0.169918	0.181663	0.203969	0	12	8	20
484	יפ9	12	0.972325	19.2131	133.785	0	1.03198	0	0.513208	0.167619	0.00678463	21.0373	patient	0.204188	0.274949	0.254365	0.211001	0.228685	0.263112	0.524218	12	8	20
485	יפ9	13	1.16235	15.907	126.68	0.786667	0.345367	0.173741	0.427219	0.417833	0.00726972	13.6069	patient	0.245496	0.23354	0.217362	0.181731	0.176281	0.169484	0.469281	12	8	20
486	יפ9	14	1.32928	23.3061	124.776	0.51	0.498465	0.0894049	0.526366	0.309942	0.0118121	17.1363	patient	0.228447	0.271754	0.283917	0.253614	0.292247	0.218292	0.417478	12	8	20
487	יפ9	15	1.16732	15.3133	128.611	1.18667	0.418365	0.247097	0.468582	0.421528	0.00540117	28.8392	patient	0.281	0.259935	0.233047	0.22488	0.220948	0.22051	0.47852	12	8	20
488	יפ9	16	1.22079	13.7361	117.104	0.742	0.363156	0.190901	0.471959	0.386715	0.0068157	19.4583	patient	0.269842	0.260159	0.246108	0.244133	0.230792	0.227165	0	12	8	20
489	יפ9	17	1.30391	18.7188	124.354	0	0.968015	0	0.47669	0.150742	0.00908367	21.5946	patient	0.462457	0.420483	0.434815	0.298194	0	0	0	12	8	20
490	יפ9	18	1.68132	28.9196	133.745	0.845	0.425836	0.0886515	0.731707	0.377953	0.00809633	19.0868	patient	0.285015	0.262172	0.265833	0.252555	0.247363	0.250273	0.608223	12	8	20
491	יפ9	2	1.47656	19.0616	137.28	0.67	0.629815	0.0202768	0.525312	0.238571	0.00935086	33.0652	patient	0.204352	0.19045	0.226094	0.251079	0.243394	0.231706	0.373266	12	8	20
492	יפ9	3	1.34729	19.4954	126.699	0.806667	0.632408	0.0737546	0.454856	0.268902	0.00609346	32.833	patient	0.231977	0.245728	0.232499	0.258411	0.222302	0.220712	0	12	8	20
493	יפ9	4	0.923122	22.8828	149.439	0	0.982606	0	0.534159	0.146433	0.00557904	24.0094	patient	0.299858	0.259466	0.221707	0.184979	0.179845	0.169253	0.548838	12	8	20
494	יפ9	5	1.06618	9.37918	128.289	0.67	0.50462	0.0409244	0.27359	0.336797	0.00581312	16.3933	patient	0.238901	0.190058	0.19247	0.239127	0.217137	0.208674	0.469281	12	8	20
495	יפ9	6	1.4187	16.4015	121.957	0.907778	0.535331	0.264733	0.562048	0.420746	0.00612754	30.8825	patient	0.272567	0.241232	0.249606	0.265556	0.268343	0.264408	0.655449	12	8	20
496	יפ9	7	0.901952	23.913	142.093	0.73	0.492343	0.0824583	0.648106	0.277684	0.00596292	35.4337	patient	0.320123	0.312684	0.31168	0.276465	0.266673	0.237285	0.524218	12	8	20
497	יפ9	8	1.29679	21.1076	133.043	0.9925	0.567801	0.130804	0.575797	0.331246	0.00701508	30.3717	patient	0.211678	0.190892	0.208698	0.228883	0.225349	0.207593	0	12	8	20
498	יפ9	9	1.39243	16.8867	124.059	0.912	0.487346	0.155728	0.50868	0.394944	0.00662241	29.3036	patient	0.241732	0.237385	0.229839	0.239393	0.23234	0.244471	0.464931	12	8	20
906	י1	1	2.29847	31.1654	172.159	0.7425	0.299805	0.204007	0.639739	0.477096	0.00773264	43.7	control	0.203025	0.19501	0.201485	0.201793	0.199641	0.200165	0.517082
907	י1	10	1.78229	22.604	177.705	0.816875	0.211422	0.350272	0.523415	0.635389	0.00744839	37.3377	control	0.203809	0.210367	0.206503	0.222188	0.215169	0.215453	0
908	י1	11	2.2707	29.3011	169.489	0.845625	0.209912	0.378627	0.668727	0.6271	0.012868	35.7587	control	0.242721	0.227909	0.229606	0.214674	0.207166	0.219173	0
909	י1	12	2.19741	28.8057	170.074	0.9025	0.15957	0.354337	0.640058	0.656112	0.0107952	40.7742	control	0.236438	0.216902	0.209309	0.208498	0.216019	0.220068	0.286388
910	י1	13	2.30522	25.6778	168.201	0.761176	0.140527	0.379342	0.603515	0.685337	0.0114315	34.1333	control	0.195976	0.166934	0.170424	0.176184	0.174249	0.178979	0
911	י1	14	2.29448	20.8797	167.075	0.767273	0.229879	0.305199	0.508004	0.605282	0.00913299	27.6782	control	0.227935	0.267719	0.231803	0.230274	0.224985	0.222342	0
912	י1	15	2.32603	30.0503	169.32	0.851429	0.151639	0.337387	0.66793	0.675301	0.0123686	70.6815	control	0.253707	0.235497	0.230004	0.226328	0.226174	0.219942	0.493701
913	י1	16	2.23322	22.4808	175.595	0.754138	0.21853	0.448699	0.5481	0.657706	0.00806761	48.7619	control	0.253821	0.252263	0.248954	0.242643	0.239186	0.236177	0.44828
914	י1	17	2.30468	26.0399	175.915	0.724	0.220412	0.341121	0.586338	0.593402	0.00832693	53.0808	control	0.261896	0.254825	0.245378	0.243119	0.249712	0.237492	0.381731
915	י1	18	2.32265	21.3622	167.065	0.869375	0.246031	0.324316	0.434047	0.582556	0.00822192	42.9105	control	0.252548	0.278052	0.275932	0.273736	0.258825	0.255057	0.435526
916	י1	2	2.27792	22.2314	173.888	0.915333	0.344451	0.300012	0.507639	0.525027	0.00715023	45.7898	control	0.217272	0.172348	0.151844	0.149901	0.147179	0.1534	0.385426
917	י1	3	2.31334	32.8222	164.442	0.853333	0.294628	0.301853	0.686836	0.505751	0.00976352	33.9476	control	0.171742	0.191239	0.177244	0.163788	0.149295	0.153678	0
918	י1	4	2.23892	31.6325	178.17	0.826364	0.213741	0.337156	0.669037	0.597774	0.0102994	26.9816	control	0.195014	0.189531	0.181483	0.18563	0.174664	0.176639	0
919	י1	5	2.30995	25.7881	170.313	1.056	0.331183	0.379941	0.647482	0.564795	0.00978471	27.8175	control	0.183222	0.146415	0.11206	0.122552	0.138065	0.0942327	0.651547
920	י1	6	2.32427	28.0716	165.746	0.759286	0.160954	0.352419	0.639465	0.652073	0.00849029	30.1859	control	0.240875	0.243496	0.228481	0.23091	0.229347	0.225256	0.281142
921	י1	7	2.30678	26.0877	175.932	0.99	0.206113	0.443355	0.648767	0.669985	0.00894308	40.217	control	0.230007	0.237104	0.246128	0.255052	0.254305	0.253429	0.377376
922	י1	8	2.31039	24.5151	171.598	0.730556	0.196138	0.351102	0.552277	0.644231	0.00761254	37.477	control	0.213631	0.209243	0.208545	0.196736	0.189555	0.187642	0
923	י1	9	1.85175	17.5515	169.095	1.00714	0.241941	0.468882	0.418402	0.662675	0.00564462	30.0931	control	0.23867	0.21052	0.203542	0.193447	0.195203	0.203683	0
942	י11	1	1.82363	23.2093	138.904	0.738333	0.169603	0.399565	0.6724	0.696751	0.00929035	22.1983	control	0.182525	0.169352	0.163212	0.166857	0.176886	0.175674	0.445476
943	י11	10	1.81883	23.3133	127.6	0.8088	0.130317	0.40148	0.686151	0.728302	0.0102555	50.3873	control	0.188211	0.172011	0.163513	0.162603	0.162491	0.160045	0.479127
944	י11	11	1.83185	25.01	132.676	0.850714	0.180923	0.415972	0.696626	0.66457	0.00987426	28.6534	control	0.221772	0.220839	0.210705	0.2113	0.219248	0.222305	0.558104
945	י11	12	1.50834	23.5494	132.563	0.587143	0.149488	0.1991	0.613427	0.617063	0.0109622	20.6658	control	0.199945	0.192812	0.189304	0.184641	0.187579	0.190011	0.493514
946	י11	13	1.88821	31.9578	138.016	0.724444	0.14914	0.229963	0.769581	0.648553	0.0115563	28.3748	control	0.226035	0.22705	0.225196	0.222619	0.219231	0.21703	0.445879
947	י11	14	2.22456	32.2513	145.316	0.6525	0.129842	0.128443	0.72371	0.614476	0.0130468	20.3407	control	0.202972	0.190974	0.184281	0.201504	0.199109	0.200187	0.351784
948	י11	15	1.76247	21.3071	123.572	0.791	0.147296	0.342865	0.614748	0.664643	0.00829979	46.1613	control	0.253843	0.248814	0.235796	0.224843	0.22588	0.22188	0.645048
950	י11	17	2.07595	35.4629	148.977	0.763333	0.154379	0.201574	0.745676	0.605327	0.00988036	45.4647	control	0.277985	0.252284	0.246537	0.237956	0.240971	0.244438	0.707376
951	י11	18	1.62896	25.7141	138.637	0.832857	0.0978318	0.452779	0.699881	0.78244	0.0112735	25.7741	control	0.234725	0.224793	0.234527	0.226826	0.213368	0.211424	0.708542
952	י11	2	1.50615	25.4131	136.199	0.782353	0.112591	0.356849	0.684897	0.747182	0.00926288	37.2912	control	0.232636	0.228804	0.213732	0.203433	0.201446	0.196214	0.484135
953	י11	3	2.1121	24.2555	132.149	0.737	0.104291	0.245476	0.640474	0.726091	0.010366	30.0466	control	0.213469	0.205833	0.199337	0.19806	0.193723	0.194695	0.379043
954	י11	4	1.75573	24.3297	131.023	0.716	0.136148	0.334945	0.696858	0.704836	0.0118733	32.09	control	0.201401	0.234808	0.234439	0.235408	0.228761	0.224291	0.470517
955	י11	5	1.28607	22.3519	129.494	0.5925	0.115313	0.0923594	0.536808	0.561793	0.00974368	25.6813	control	0.244565	0.214872	0.197855	0.193369	0.189198	0.18735	0.439976
956	י11	6	1.71807	18.5851	119.909	0.727333	0.0994099	0.416873	0.540916	0.753823	0.0106467	26.1921	control	0.226961	0.221479	0.191338	0.177523	0.165341	0.162382	0.382808
957	י11	7	2.12625	28.1563	131.892	0.660476	0.135728	0.286747	0.693697	0.67349	0.0115355	48.3904	control	0.237777	0.227991	0.215952	0.212521	0.208185	0.20462	0.551267
958	י11	8	1.57317	15.6485	125.481	0.802	0.158947	0.366157	0.494026	0.715591	0.00976536	32.8795	control	0.190327	0.187252	0.183746	0.182014	0.181674	0.176282	0.48188
959	י11	9	1.68938	22.7396	127.279	0.815625	0.113291	0.428002	0.649815	0.756562	0.00954309	30.511	control	0.192328	0.200049	0.193793	0.187541	0.19015	0.194454	0.475379
960	י12	1	1.26077	18.6785	119.922	0.66125	0.259048	0.18658	0.57979	0.546224	0.00810614	28.3748	control	0.227474	0.222319	0.209281	0.217958	0.211962	0.20876	0.554483
961	י12	10	1.70325	20.1336	113.13	1.046	0.263224	0.219731	0.646112	0.519126	0.00784219	23.8237	control	0.271461	0.249993	0.240125	0.229042	0.225893	0.220923	0.446708
962	י12	11	1.32572	14.9939	110.768	0.704286	0.297099	0.247722	0.499797	0.497738	0.00792922	19.9227	control	0.202748	0.187893	0.184406	0.191878	0.184737	0.188235	0.369779
963	י12	12	1.58782	22.5774	122.149	0.835	0.276353	0.143698	0.689424	0.490745	0.00940031	23.2664	control	0.243259	0.229072	0.222094	0.217603	0.215181	0.205269	0.571083
964	י12	13	1.29962	18.2432	120.389	0.51	0.14568	0.0464349	0.471452	0.57247	0.0126043	11.0063	control	0.240938	0.205848	0.239799	0.224944	0.198717	0.194987	0.388684
965	י12	14	1.8464	23.7872	122.074	0.68	0.307083	0.195487	0.650253	0.503452	0.0126598	17.415	control	0.21807	0.264012	0.230704	0.223246	0.226143	0.195172	0.488243
966	י12	15	1.57684	21.1886	115.181	0.67	0.297446	0.0783023	0.601553	0.423977	0.0110901	17.1363	control	0.300421	0.258615	0.245895	0.265432	0.271335	0.256349	0.127915
967	י12	16	1.36756	17.8982	116.567	0.63	0.272897	0.0445845	0.543718	0.437168	0.00768978	28.2819	control	0.264798	0.268101	0.288045	0.295745	0.291885	0.300874	0
968	י12	17	1.72952	23.7304	117.599	0.733333	0.365067	0.0868429	0.554845	0.364139	0.00912902	25.3562	control	0.250128	0.237657	0.279215	0.306814	0.29476	0.272829	0.284326
969	י12	18	1.76625	23.7131	116.105	0.71	0.316822	0.0508807	0.525208	0.393113	0.0138042	13.9784	control	0.306817	0.271041	0.254658	0.224835	0.214173	0.214	0.388684
970	י12	2	1.648	20.0776	118.272	0.768462	0.267882	0.233681	0.631966	0.499532	0.00773212	42.7712	control	0.189684	0.174888	0.192628	0.197098	0.205998	0.200012	0.392389
971	י12	3	1.49626	19.2722	118.024	0.758571	0.336679	0.163465	0.585646	0.451186	0.00907639	32.5079	control	0.18695	0.163017	0.192675	0.182791	0.162122	0.163218	0.507414
972	י12	4	1.75272	18.8939	115.301	0.70125	0.340547	0.171454	0.621386	0.429532	0.00800637	32.7401	control	0.224014	0.196681	0.207619	0.203068	0.201727	0.202988	0.388684
973	י12	5	1.39349	21.9167	126.439	0.77	0.396249	0.177716	0.655939	0.455889	0.00902885	21.6874	control	0.220922	0.202414	0.211383	0.206436	0.211603	0.208963	0.521429
974	י12	6	1.88289	25.8398	128.691	0.731818	0.238763	0.230364	0.696498	0.529917	0.00925002	34.9693	control	0.20589	0.207901	0.216201	0.221396	0.223799	0.216652	0.501766
975	י12	7	1.48007	26.454	127.967	0.641667	0.281567	0.144295	0.686161	0.455943	0.00842701	26.7029	control	0.230275	0.21397	0.208167	0.198709	0.19687	0.18953	0.608389
976	י12	8	1.11994	18.2216	115.132	0.772	0.283203	0.221935	0.512809	0.490794	0.0100508	17.415	control	0.240545	0.199084	0.211343	0.230386	0.227842	0.222903	0.457821
977	י12	9	1.1737	15.7355	113.557	0.778	0.274522	0.205562	0.505175	0.512427	0.00968545	18.9475	control	0.279054	0.230705	0.246706	0.22712	0.205619	0.222542	0.381695
996	י14	1	1.41382	16.0757	126.373	0.843	0.175446	0.324441	0.344984	0.651136	0.00843702	26.0063	control	0.222547	0.204178	0.191665	0.192172	0.188564	0.184133	0.511055
997	י14	10	1.28828	13.7102	126.554	0.698	0.275374	0.183956	0.352712	0.55116	0.00571511	18.9939	control	0.229024	0.207575	0.191768	0.191283	0.194124	0.217735	0.50866
998	י14	11	1.96635	14.2043	125.628	0.665	0.20554	0.385444	0.277608	0.62761	0.00766674	17.2756	control	0.26579	0.20156	0.175956	0.173766	0.171272	0.168996	0.523656
999	י14	12	1.87185	15.9881	129.703	0.926667	0.242274	0.351868	0.465576	0.588477	0.00797204	31.6256	control	0.19174	0.160819	0.175975	0.172628	0.167026	0.173428	0.479446
1000	י14	13	1.33748	13.4533	129.191	0.943333	0.167726	0.245196	0.188866	0.565481	0.00732503	11.5635	control	0.277022	0.252789	0.23644	0.22939	0.242921	0.234085	0
1001	י14	14	2.19586	13.8282	126.45	0.81375	0.19159	0.233415	0.0674216	0.568508	0.00745263	27.9104	control	0.256365	0.238225	0.227646	0.222324	0.220383	0.216194	0.568642
1002	י14	15	2.08081	18.1832	129.671	0.765	0.238686	0.18534	0.448344	0.491922	0.00540736	49.5514	control	0.200493	0.198757	0.196147	0.191742	0.190764	0.188272	0.356351
1003	י14	16	1.63385	14.0668	127.76	0.824444	0.347086	0.248192	0.286829	0.50736	0.00701193	59.8146	control	0.268825	0.286848	0.28596	0.276463	0.270477	0.268146	0.140365
1004	י14	17	2.32606	18.984	129.905	0.985556	0.31135	0.198645	0.441433	0.471102	0.00602369	44.6752	control	0.249404	0.234345	0.224886	0.220802	0.212336	0.215584	0.519995
1005	י14	18	1.1295	15.1554	129.512	0.843333	0.358278	0.28964	0.370708	0.507329	0.00676836	43.7	control	0.253183	0.234829	0.246758	0.236964	0.230512	0.226694	0.479446
1006	י14	2	1.79421	17.9719	127.958	0.757692	0.150784	0.400544	0.456051	0.676159	0.00827747	24.6132	control	0.213203	0.212067	0.202412	0.212174	0.207535	0.212245	0.517161
1007	י14	3	2.01434	18.063	127.409	0.715	0.206905	0.113007	0.402891	0.494462	0.00672512	12.6781	control	0.261725	0.212637	0.194973	0.212657	0.200368	0.190395	0.568642
1008	י14	4	1.35113	15.9878	125.84	1.03625	0.24511	0.351064	0.381929	0.627119	0.00752296	23.6379	control	0.188935	0.1612	0.154264	0.159535	0.160151	0.15725	0
1009	י14	5	1.45551	18.7984	128.367	0.716154	0.183632	0.298967	0.325875	0.597173	0.00783079	31.1612	control	0.209495	0.239968	0.227004	0.226077	0.236828	0.231641	0
1010	י14	6	1.12898	15.8963	124.232	0.697273	0.212759	0.329306	0.430179	0.600945	0.00592226	23.3128	control	0.248752	0.193068	0.19252	0.192421	0.197385	0.205182	0
1011	י14	7	1.07667	14.0583	125.057	0.894	0.188684	0.349708	0.244944	0.639139	0.00705014	25.5884	control	0.204873	0.189334	0.193924	0.196933	0.194711	0.192692	0.479446
1012	י14	8	1.53656	12.6602	124.991	0.75	0.225216	0.24712	0.116327	0.527084	0.00682793	21.2695	control	0.163967	0.154341	0.171089	0.179906	0.16442	0.170859	0
1013	י14	9	1.31589	17.4411	130.457	0.74	0.21209	0.317815	0.389323	0.603125	0.00658233	25.6348	control	0.266391	0.247858	0.248945	0.253872	0.248536	0.248125	0
1032	י16	1	1.9801	14.3367	129.389	0.681481	0.331718	0.255046	0.285785	0.516706	0.00830656	72.1676	control	0.301708	0.270975	0.269519	0.263695	0.262804	0.261184	0.618149
1033	י16	10	1.56013	13.6227	134.987	0.905882	0.40023	0.403036	0.396906	0.549797	0.00779393	76.4401	control	0.269842	0.263685	0.263683	0.261388	0.256736	0.257233	0.56457
1034	י16	11	1.86509	15.645	135.862	0.829032	0.336009	0.339207	0.4601	0.543498	0.00637897	75.7899	control	0.226143	0.240618	0.223174	0.210962	0.203759	0.203279	0.547645
1035	י16	12	1.45522	14.0539	137.091	0.789231	0.289317	0.198758	0.30733	0.513854	0.00686979	51.6412	control	0.312807	0.301923	0.286738	0.286657	0.262206	0.236069	0.67712
1036	י16	13	2.03062	15.9757	137.934	0.818462	0.317137	0.363758	0.458668	0.563255	0.00773532	87.7714	control	0.273865	0.265948	0.276273	0.271523	0.270015	0.270011	0.567674
1037	י16	14	1.68337	14.0921	134.076	0.721	0.297355	0.244948	0.286831	0.525881	0.00724391	88.3287	control	0.256911	0.250245	0.255875	0.251479	0.24497	0.243113	0.595598
1038	י16	15	1.74691	16.1412	139.695	0.786944	0.333606	0.302076	0.43567	0.555828	0.00896489	93.8086	control	0.268796	0.248693	0.241426	0.235025	0.230964	0.23	0.691274
1039	י16	16	2.10222	15.8632	138.92	0.8328	0.488781	0.213841	0.415471	0.437185	0.0065015	97.3845	control	0.266488	0.250369	0.250221	0.247004	0.248087	0.248622	0.55955
1040	י16	17	1.83583	12.2715	134.934	0.824419	0.289044	0.423727	0.362926	0.579797	0.00866566	83.6847	control	0.241026	0.242612	0.24146	0.23133	0.225381	0.225444	0.58364
1041	י16	18	1.77885	15.1571	137.006	0.837037	0.207829	0.423356	0.446789	0.611017	0.00783904	53.4059	control	0.256032	0.24206	0.24702	0.244622	0.243315	0.241918	0.581578
1042	י16	2	1.19377	13.1495	126.263	0.768125	0.302146	0.325417	0.29428	0.570312	0.00793945	75.5577	control	0.217913	0.220266	0.21399	0.21259	0.21432	0.208397	0.495262
1043	י16	3	1.81205	15.6476	130.437	0.693333	0.343405	0.305313	0.378903	0.529222	0.00753061	34.0869	control	0.197726	0.22039	0.210031	0.218134	0.205863	0.208417	0.525441
1044	י16	4	1.69199	15.5812	130.119	0.778571	0.335799	0.326449	0.444195	0.547234	0.00742502	50.1087	control	0.192209	0.195246	0.197771	0.191002	0.194796	0.203781	0.611594
1045	י16	5	1.88703	16.569	133.077	0.905484	0.247309	0.375064	0.448509	0.628358	0.00945297	74.8611	control	0.281321	0.28814	0.287834	0.286975	0.286067	0.284943	0.629408
1046	י16	6	1.95938	14.0683	131.708	0.789375	0.385425	0.32463	0.302368	0.517995	0.00704143	77.8333	control	0.244413	0.244483	0.246733	0.233731	0.225786	0.223201	0.550633
1047	י16	7	1.7022	15.3074	135.952	0.780333	0.286552	0.335046	0.36632	0.565417	0.0075619	69.8921	control	0.27461	0.269485	0.265013	0.267715	0.268391	0.264467	0.548741
1048	י16	8	1.7205	16.4421	138.026	0.740833	0.27869	0.280203	0.409675	0.555953	0.00751734	95.2018	control	0.216229	0.223812	0.215077	0.217349	0.215901	0.216851	0.503565
1049	י16	9	1.6306	15.1574	134.686	0.813571	0.293691	0.381877	0.426602	0.607143	0.00825565	59.6753	control	0.241165	0.249345	0.256895	0.259798	0.257956	0.248077	0.476095
1102	י2	1	1.95417	19.4076	99.8093	0.816562	0.188371	0.284103	0.69177	0.616572	0.00822886	91.9975	control	0.238192	0.236994	0.245924	0.233921	0.229955	0.221555	0.569119
1103	י2	10	2.26875	20.4594	96.1306	0.918077	0.170084	0.347643	0.693086	0.638602	0.00884594	68.6846	control	0.217634	0.249114	0.241704	0.245485	0.23874	0.234014	0.443687
1104	י2	11	2.31128	20.6204	96.8513	0.880345	0.20394	0.323081	0.725922	0.592963	0.00775441	79.0407	control	0.183647	0.189176	0.189296	0.189857	0.191885	0.192616	0.317797
1105	י2	12	2.28436	23.4443	98.0583	0.842308	0.198875	0.314062	0.774384	0.598394	0.00882778	69.7527	control	0.271172	0.239667	0.234705	0.239374	0.239008	0.236389	0.381345
1106	י2	13	1.82158	20.7883	95.0264	0.786071	0.155147	0.349128	0.69993	0.621291	0.00780885	63.0654	control	0.259166	0.246592	0.244643	0.238551	0.237993	0.238359	0.400208
1107	י2	14	2.20557	20.3135	95.3619	0.81375	0.185827	0.31635	0.711472	0.607533	0.00745266	82.338	control	0.262666	0.240714	0.237444	0.234071	0.237181	0.232561	0.517702
1108	י2	15	1.8773	24.5204	94.6384	0.786	0.185623	0.203661	0.752236	0.509848	0.00847882	57.9106	control	0.229637	0.210463	0.206171	0.215848	0.232662	0.229801	0.4785
1109	י2	16	1.24173	15.3652	89.8683	0.785625	0.185951	0.277467	0.616891	0.561272	0.00744129	45.3254	control	0.280848	0.272259	0.276451	0.284603	0.285714	0.289539	0.550221
1110	י2	17	2.33312	16.6288	91.8224	0.958889	0.243856	0.310873	0.605294	0.543686	0.00781284	55.5421	control	0.26643	0.251468	0.246841	0.251221	0.257843	0.257724	0.548788
1111	י2	18	1.09075	12.7243	88.0405	0.863125	0.281791	0.206577	0.564611	0.456014	0.00653708	66.8735	control	0.249922	0.271736	0.279131	0.271755	0.270777	0.264494	0.643341
1112	י2	2	2.32974	26.1026	103.62	0.927273	0.176817	0.328066	0.765654	0.616878	0.00925681	93.2978	control	0.220913	0.225028	0.228445	0.240992	0.244126	0.246868	0.432501
1113	י2	3	2.11235	22.3026	101.108	0.815778	0.173418	0.367929	0.717	0.633921	0.00838651	99.7994	control	0.242839	0.227205	0.237654	0.238587	0.231969	0.230274	0.626079
1114	י2	4	1.95192	20.4782	98.8166	0.793846	0.173936	0.373998	0.68885	0.647698	0.00882501	82.8024	control	0.238827	0.244688	0.253697	0.249009	0.25595	0.251146	0.434192
1115	י2	5	2.32515	29.8189	106.286	0.872333	0.18423	0.347753	0.831374	0.638091	0.00933833	75.2791	control	0.208709	0.229011	0.217698	0.215864	0.223854	0.245192	0.4772
1116	י2	6	2.32502	28.4366	103.212	0.8392	0.177799	0.411355	0.814309	0.655064	0.00978922	102.028	control	0.268075	0.262631	0.25771	0.258438	0.253071	0.250632	0.526667
1117	י2	7	2.31018	19.4417	97.5349	0.833333	0.164066	0.379212	0.670721	0.650134	0.00837084	85.7281	control	0.241141	0.251269	0.23927	0.253369	0.254786	0.258304	0.661933
1118	י2	8	2.25176	29.3504	104.26	0.946774	0.197505	0.330804	0.828642	0.628678	0.00788522	88.7467	control	0.215221	0.20431	0.199869	0.178629	0.176764	0.166087	0.150366
1119	י2	9	2.33534	21.6403	97.4174	0.805333	0.170123	0.305038	0.737645	0.594393	0.008854	79.2265	control	0.197431	0.2015	0.204378	0.206964	0.214689	0.219446	0.487746
1138	י21	1	1.41932	19.9362	112.03	0.990909	0.36117	0.238174	0.675198	0.495738	0.00671798	45.7898	control	0.223589	0.240655	0.246408	0.237924	0.229118	0.226191	0
1139	י21	10	1.63797	19.8011	117.785	0.748	0.251359	0.273449	0.580325	0.502682	0.00982629	41.0529	control	0.215816	0.199071	0.194488	0.196255	0.194634	0.196708	0
1140	י21	11	1.31357	16.1884	114.961	0.981579	0.42723	0.3253	0.579164	0.499477	0.00688916	57.3533	control	0.246424	0.249604	0.2415	0.236118	0.232342	0.223642	0.51045
1141	י21	12	1.29081	16.0728	114.883	0.909231	0.284174	0.409346	0.607026	0.58902	0.00588788	57.7712	control	0.268295	0.250498	0.240513	0.238085	0.2323	0.225763	0.69354
1142	י21	13	0.815056	14.5201	125.957	0.53	0.356875	0.014697	0.462755	0.28294	0.00376138	36.0838	control	0.28885	0.279525	0.278152	0.268547	0.26395	0.257017	0
1143	י21	14	1.07915	13.0631	115.156	0.755	0.613007	0.0291486	0.306988	0.161614	0.0042354	51.8269	control	0.227544	0.21738	0.200195	0.189605	0.190696	0.190722	0.633228
1144	י21	15	1.54926	18.8127	113.619	0.776129	0.300582	0.235228	0.612366	0.478635	0.00626263	102.307	control	0.266228	0.259667	0.248523	0.244342	0.245027	0.238372	0.56278
1145	י21	16	1.3896	15.414	120.547	0	0.828764	0	0.339793	0.104067	0.00404659	178.283	control	0.263887	0.270525	0.264765	0.263288	0.261609	0.260549	0.599199
1146	י21	17	1.99266	18.9469	114.758	0.776818	0.508007	0.101476	0.575361	0.279157	0.00435706	168.438	control	0.244107	0.257026	0.250395	0.249047	0.247681	0.248559	0.570209
1147	י21	18	1.7195	21.7707	122.539	0.742	0.328117	0.204649	0.588154	0.435034	0.00464825	72.5391	control	0.288582	0.304997	0.296577	0.292677	0.291603	0.284631	0.637166
1148	י21	2	1.14167	18.7849	121.942	0.61	0.546029	0.0506186	0.574131	0.213313	0.00279896	60.279	control	0.190632	0.195918	0.184031	0.184615	0.178613	0.176786	0.606436
1149	י21	3	1.10703	15.9793	111.985	0.785	0.403877	0.124523	0.497272	0.32822	0.00319626	37.8485	control	0.235696	0.227957	0.23259	0.22658	0.227693	0.234882	0
1150	י21	4	1.64859	19.4976	116.344	0.729091	0.351982	0.265377	0.657349	0.466656	0.00731415	60.4648	control	0.265824	0.272698	0.25273	0.245373	0.237435	0.228712	0.588524
1151	י21	5	1.83992	21.8729	111.509	0.906364	0.327211	0.362925	0.667428	0.537509	0.00836714	27.4924	control	0.186114	0.202132	0.221675	0.219345	0.230409	0.225611	0
1152	י21	6	1.34152	15.2303	108.401	0.8085	0.446698	0.290034	0.583791	0.447793	0.00711687	55.7743	control	0.252063	0.308011	0.286678	0.278009	0.268167	0.261327	0.552855
1153	י21	7	1.81458	21.5552	112.852	1.05556	0.396659	0.381768	0.758394	0.548499	0.00678655	74.6754	control	0.260975	0.295836	0.294749	0.279791	0.280019	0.267212	0.596138
1154	י21	8	1.63487	19.7941	114.71	0.825143	0.332345	0.284024	0.668047	0.511557	0.00664929	101.703	control	0.189553	0.195528	0.184186	0.17973	0.168054	0.163269	0.468045
1155	י21	9	1.21105	14.6229	113.19	0.761765	0.308236	0.292127	0.548609	0.534522	0.00540664	44.3501	control	0.277124	0.244809	0.234058	0.243021	0.249714	0.251185	0.468045
1207	י25	1	0.871503	8.55123	102.73	0.667778	0.235186	0.280414	0.245498	0.560224	0.0079427	21.4552	control	0.294269	0.263197	0.267194	0.269799	0.268368	0.263939	0.561958
1208	י25	10	1.66495	17.6956	110.068	0.63	0.262475	0.0474113	0.491852	0.378623	0.00452735	53.1737	control	0.212763	0.18153	0.186434	0.186235	0.186418	0.184995	0.388299
1209	י25	11	1.58056	14.2814	110.778	0.679167	0.22821	0.214405	0.530688	0.539474	0.00607547	38.0343	control	0.215047	0.203214	0.201913	0.198949	0.196949	0.196223	0.517847
1210	י25	12	1.01412	14.0494	111.858	0.6425	0.261174	0.0975186	0.401616	0.376614	0.00487818	26.3779	control	0.270067	0.21876	0.209067	0.197199	0.191509	0.184394	0.614925
1211	י25	13	1.25991	14.5732	104.958	0.74	0.303199	0.215106	0.506299	0.506855	0.00594304	24.1023	control	0.241405	0.226352	0.237456	0.228968	0.220973	0.229697	0
1212	י25	14	1.51392	14.2868	108.552	0.696	0.24319	0.154029	0.407745	0.4845	0.00651494	22.6162	control	0.233983	0.207718	0.217959	0.212729	0.197555	0.181779	0.575007
1213	י25	15	1.03674	22.9189	131.625	0.66	0.504692	0.0203177	0.477821	0.194949	0.00325512	32.5079	control	0.242628	0.274983	0.268086	0.266498	0.245362	0.254929	0
1214	י25	16	0.9359	16.642	119.45	0.99	0.359001	0.0504535	0.39271	0.311066	0.00400613	19.6441	control	0.30891	0.254691	0.249018	0.237259	0.234423	0.226514	0.494364
1215	י25	17	1.41438	15.1172	114.269	0.635455	0.296904	0.165125	0.537401	0.461248	0.00568681	42.3532	control	0.28982	0.294821	0.270779	0.26065	0.249275	0.240254	0.557728
1216	י25	18	1.59328	13.1453	115.867	0.58	0.393109	0.160391	0.441293	0.36955	0.00809202	14.4893	control	0.200388	0.197943	0.174116	0.15694	0.170423	0.179122	0.494364
1217	י25	2	2.12504	13.1809	107.325	0.694667	0.24066	0.308824	0.490765	0.558553	0.00825991	33.7618	control	0.272637	0.230442	0.210872	0.188789	0.179501	0.173144	0
1218	י25	3	1.15883	10.4092	101.726	0.738667	0.254279	0.29767	0.386563	0.553346	0.00680216	37.2448	control	0.246869	0.222763	0.204571	0.248371	0.261193	0.270298	0
1219	י25	4	1.40119	12.0154	107.653	0.695556	0.239539	0.159805	0.357769	0.506639	0.00765703	39.1953	control	0.248935	0.232998	0.22973	0.230302	0.227642	0.227822	0.565501
1220	י25	5	1.16679	10.7361	99.2467	0.6175	0.237169	0.157009	0.387353	0.505882	0.00689472	31.4863	control	0.184254	0.193895	0.203435	0.200096	0.204702	0.199373	0.57761
1221	י25	6	1.1088	11.7307	108.572	0.724545	0.276637	0.266271	0.329718	0.540107	0.0071097	29.9537	control	0.252686	0.21452	0.213375	0.210412	0.194424	0.187616	0.517847
1222	י25	7	1.33583	16.1237	109.258	0.849412	0.222677	0.360081	0.604381	0.624844	0.00698077	40.1241	control	0.286041	0.253753	0.24182	0.244203	0.23572	0.22678	0.493133
1223	י25	8	1.65522	18.6307	113.202	0.596	0.214755	0.0489637	0.538913	0.443878	0.00523421	60.8827	control	0.235652	0.209106	0.190452	0.197076	0.206804	0.196971	0.358948
1224	י25	9	1.46061	16.6666	108.132	0.646667	0.19314	0.0676549	0.512738	0.480112	0.00477317	28.6999	control	0.240667	0.210928	0.202992	0.196735	0.190055	0.18682	0.657372
1225	י26	1	2.26935	30.5021	141.399	0.934706	0.2745	0.446957	0.824181	0.647158	0.00714004	35.573	control	0.217477	0.202295	0.22537	0.210701	0.20631	0.209954	0.499347
1226	י26	10	1.63029	23.7905	144.043	0.7175	0.203851	0.311657	0.658598	0.651314	0.00933893	46.0684	control	0.233579	0.218697	0.210583	0.216437	0.205745	0.206324	0.485821
1227	י26	11	2.17961	26.5709	137.163	0.799412	0.242564	0.249799	0.707405	0.572716	0.00708865	54.4276	control	0.207695	0.203682	0.213618	0.212924	0.21407	0.205418	0.480507
1228	י26	12	1.8236	26.0236	140.223	0.885714	0.262492	0.334823	0.728264	0.593463	0.00701654	37.059	control	0.242098	0.223535	0.212057	0.21815	0.211084	0.211644	0.428459
1229	י26	13	1.1478	25.4785	144.439	0.8	0.260502	0.317357	0.689747	0.575149	0.0061307	40.3563	control	0.295329	0.283249	0.279383	0.273379	0.267406	0.269173	0.57225
1230	י26	14	0.899569	19.3052	141.234	0.784286	0.213053	0.251652	0.552303	0.565796	0.00513054	43.6535	control	0.24551	0.256525	0.258425	0.251297	0.25327	0.251698	0.557965
1231	י26	15	2.19991	28.8045	149.352	0.623846	0.29072	0.133465	0.677694	0.438848	0.00659512	60.7898	control	0.259224	0.23787	0.238204	0.233107	0.234839	0.243342	0.517152
1232	י26	16	2.14921	25.3687	141.297	0.845333	0.249714	0.315814	0.672974	0.571749	0.00912417	40.1705	control	0.289495	0.329796	0.307992	0.299669	0.294221	0.296437	0.436029
1233	י26	17	1.43059	25.3115	136.824	0.84	0.254058	0.249489	0.673956	0.537928	0.00588958	50.5266	control	0.292474	0.301783	0.295222	0.302104	0.291503	0.295468	0.499217
1234	י26	18	1.99659	26.2416	140.34	0.725294	0.215777	0.31109	0.687297	0.581777	0.0108127	39.6597	control	0.28813	0.271422	0.260356	0.254009	0.257126	0.253443	0.553049
1235	י26	2	1.65321	27.8363	142.745	0.702	0.24922	0.196051	0.712034	0.529236	0.00619266	53.731	control	0.222527	0.205425	0.208752	0.200092	0.205643	0.203319	0.529377
1236	י26	3	1.59603	25.5005	137.714	0.61	0.206349	0.0897051	0.609227	0.481	0.00691772	40.8207	control	0.238546	0.237165	0.24555	0.233347	0.236971	0.23854	0.50738
1237	י26	4	2.12179	28.2247	142.091	0.633333	0.211866	0.220094	0.729788	0.573291	0.00709194	34.5513	control	0.222895	0.188208	0.187968	0.178657	0.172559	0.177032	0.443413
1238	י26	5	1.81292	24.9774	140.839	0.746	0.274964	0.285659	0.698669	0.548008	0.00592702	39.1953	control	0.220888	0.215259	0.208611	0.196353	0.214058	0.207171	0.436912
1239	י26	6	2.20778	28.9757	147.049	0.942917	0.234962	0.336402	0.732542	0.61344	0.00754435	67.2914	control	0.233739	0.240649	0.24392	0.234286	0.226886	0.217255	0.496208
1240	י26	7	2.06321	23.9235	142.064	0.748333	0.305316	0.276633	0.680966	0.551972	0.00722383	48.7155	control	0.273336	0.248604	0.236101	0.229796	0.24011	0.237614	0.562934
1241	י26	8	1.9465	23.3749	140.986	0.72	0.283759	0.0834042	0.565697	0.410487	0.00570245	34.5513	control	0.217408	0.181987	0.186636	0.172685	0.157174	0.167578	0.478812
1242	י26	9	2.0996	26.8389	150.363	0.659333	0.296509	0.214794	0.680335	0.500326	0.005553	46.0684	control	0.249119	0.246578	0.235886	0.218691	0.214579	0.208202	0.454729
1279	י29	1	1.94692	20.3895	116.976	0.5775	0.110436	0.0508877	0.572203	0.47532	0.011935	45.4182	control	0.242453	0.239437	0.231381	0.224916	0.222401	0.217919	0.346273
1280	י29	10	1.97662	15.8283	119.252	0.6925	0.218172	0.161409	0.378532	0.457726	0.00584075	17.1828	control	0.204888	0.16596	0.158569	0.170712	0.163487	0.171597	0.426835
1281	י29	11	1.18977	10.5848	111.88	0.623333	0.162528	0.0901886	0.373562	0.493726	0.00666056	20.7586	control	0.185488	0.167543	0.164055	0.166173	0.163139	0.165208	0.426835
1282	י29	12	2.2826	27.5568	116.067	0.61	0.122741	0.0988935	0.636826	0.457545	0.0154568	18.5295	control	0.24326	0.221297	0.218129	0.203103	0.221543	0.218249	0.615101
1283	י29	13	1.96227	15.9479	114.871	0.6	0.176694	0.0365522	0.504288	0.39878	0.00638282	16.4397	control	0.249249	0.217375	0.210151	0.201309	0.198851	0.187916	0.365029
1284	י29	14	1.25897	15.597	117.536	0	0.294283	0	0.373513	0.337996	0.00600324	22.1983	control	0.242662	0.227309	0.202917	0.189925	0.185688	0.186038	0.426835
1285	י29	15	1.81434	25.9397	123.167	0.68	0.175171	0.0404988	0.528187	0.355185	0.0108153	16.8112	control	0.230037	0.211597	0.213914	0.197103	0.191112	0.19507	0.567097
1286	י29	16	0.989978	9.70172	123.181	0.57	0.348361	0.0570205	0.31945	0.292292	0.0039847	20.0156	control	0.25747	0.26986	0.25751	0.252456	0.243516	0.239336	0.581198
1287	י29	17	1.74063	19.6389	125.146	0.61	0.277777	0.0516027	0.49567	0.27265	0.00619642	11.8422	control	0.228982	0.192401	0.218063	0.234713	0.266099	0	0.722766
1288	י29	18	0.925073	10.5687	120.785	1.19333	0.0586317	0.229754	0.295525	0.706487	0.026491	15.6038	control	0.286637	0.227431	0.220925	0.237025	0.258272	0.243062	0.652866
1289	י29	2	2.04331	25.4738	118.425	0.64	0.197929	0.0215833	0.518895	0.302969	0.0087315	29.6751	control	0.26646	0.236608	0.233278	0.230292	0.227565	0.248806	0.251262
1290	י29	3	2.19035	19.8312	116.116	0.5	0.167307	0.0158456	0.437151	0.300888	0.0132622	31.5791	control	0.253973	0.237889	0.244556	0.242412	0.237592	0.234163	0.322069
1291	י29	4	2.06508	26.583	127.71	0.83	0.402239	0.0424974	0.667846	0.261783	0.0061896	19.5512	control	0.348499	0.291541	0.251431	0.240362	0.237043	0.235193	0.130905
1292	י29	5	2.12487	16.5899	119.293	0.56	0.236847	0.0328158	0.387662	0.362463	0.00834538	17.0899	control	0.233178	0.236605	0.226955	0.211854	0.209195	0.206285	0.426835
1293	י29	6	2.22122	12.539	116.396	0.691667	0.303037	0.233629	0.542685	0.424789	0.00662434	17.7865	control	0.297004	0.264504	0.230686	0.220178	0.21019	0.21748	0.578267
1294	י29	7	1.20406	14.6334	118.844	0.711429	0.310435	0.196207	0.476599	0.41151	0.00649933	25.4026	control	0.276049	0.248437	0.220478	0.212641	0.208308	0.205339	0.551054
1295	י29	8	1.55506	16.1889	120.968	0.643333	0.191371	0.103249	0.337164	0.458244	0.00754771	18.7153	control	0.218358	0.191462	0.190531	0.163917	0.160554	0.168326	0.421144
1296	י29	9	1.35907	28.5125	128.849	0.6	0.267802	0.0374979	0.693623	0.414009	0.00533264	16.0218	control	0.225611	0.205942	0.192177	0.211009	0.208386	0.193989	0.37727
1315	י30	1	1.04108	11.8174	93.0941	0.598571	0.187111	0.142204	0.413589	0.507301	0.00805565	29.4893	control	0.225096	0.215993	0.215994	0.207297	0.207929	0.21646	0.326549
1316	י30	10	2.14304	21.6825	102.782	0.91	0.282581	0.159782	0.631583	0.470356	0.00737254	22.802	control	0.233738	0.249438	0.236784	0.235549	0.226663	0.216862	0.262457
1317	י30	11	1.58631	11.0611	94.4836	0.766667	0.267692	0.245787	0.370084	0.47933	0.0067929	28.0961	control	0.243863	0.237086	0.223388	0.226169	0.218062	0.209176	0.556943
1318	י30	12	1.98683	16.781	102.521	0.8275	0.352635	0.218811	0.551063	0.406746	0.00523051	30.2788	control	0.208447	0.178079	0.187196	0.209108	0.199318	0.202021	0.38431
1319	י30	13	1.40288	15.0194	99.7147	0.768	0.293724	0.141469	0.511481	0.446001	0.00517458	27.1673	control	0.214445	0.180371	0.164501	0.150772	0.145968	0.147053	0
1320	י30	14	1.85848	14.23	95.9463	0.85	0.206626	0.0913919	0.383523	0.413663	0.00638268	18.6224	control	0.212819	0.209752	0.214227	0.208243	0.214533	0.21658	0.481487
1321	י30	15	2.14925	21.3113	98.5519	0.797333	0.21911	0.15083	0.571936	0.459637	0.00735333	79.3194	control	0.247288	0.227245	0.217606	0.217103	0.214047	0.207678	0.478043
1322	י30	16	2.26328	12.4429	94.7816	0.8285	0.308132	0.195882	0.339278	0.399267	0.00706612	84.6135	control	0.268235	0.280476	0.269809	0.272139	0.269201	0.263539	0.547226
1323	י30	17	2.20832	11.867	98.5957	1.10263	0.301749	0.221847	0.402826	0.444291	0.00543388	94.4588	control	0.280266	0.276022	0.263232	0.256055	0.253559	0.254941	0.591481
1324	י30	18	2.04881	13.1874	96.369	0.942727	0.353103	0.144691	0.394384	0.357636	0.00555453	143.36	control	0.255938	0.238896	0.232745	0.223934	0.21735	0.212165	0.469381
1325	י30	2	2.04975	19.0528	95.6639	0.641818	0.221015	0.185495	0.64801	0.486465	0.006026	38.0807	control	0.217054	0.21702	0.204991	0.197172	0.198286	0.186914	0.458289
1326	י30	3	1.9436	21.829	97.1969	0.675	0.244221	0.0548005	0.599602	0.426889	0.00694105	24.6596	control	0.239526	0.224937	0.208752	0.196335	0.199747	0.200358	0.272029
1327	י30	4	1.12817	20.5765	100.628	0.847	0.223552	0.233069	0.615501	0.499037	0.00658004	36.3624	control	0.254878	0.223882	0.20606	0.19582	0.190017	0.184244	0.435976
1328	י30	5	0.651788	8.05349	91.7148	0.74	0.185235	0.221634	0.277981	0.573741	0.00447004	16.7184	control	0.22626	0.228292	0.227121	0.211199	0.202473	0.195329	0.535654
1329	י30	6	1.43179	15.5456	92.9571	0.991667	0.283335	0.213007	0.671672	0.474212	0.00558122	27.9568	control	0.234813	0.219763	0.23939	0.245999	0.239517	0.234631	0.470916
1330	י30	7	1.83697	18.5798	99.2074	0.73	0.17784	0.128584	0.547186	0.525991	0.00742955	34.0869	control	0.175047	0.163562	0.172373	0.171414	0.167454	0.174857	0.445236
1331	י30	8	2.07247	13.0145	96.9746	0.823333	0.193809	0.143928	0.350437	0.50379	0.0053505	17.1828	control	0.290078	0.238191	0.24064	0.231634	0.227333	0.22584	0.775217
1332	י30	9	1.94292	25.0978	105.349	0.786	0.234024	0.219517	0.750874	0.50531	0.00595056	17.9258	control	0.271049	0.25333	0.285032	0.269026	0.251436	0.230904	0.657074
1351	י5	1	1.75575	22.5035	125.098	0.736667	0.280606	0.156667	0.653358	0.464539	0.00741666	28.2355	control	0.221625	0.236412	0.257931	0.241477	0.250331	0.253359	0.596546
1352	י5	10	1.50427	21.4799	120.007	0.588333	0.214152	0.107285	0.631679	0.451201	0.00948153	32.9259	control	0.195618	0.178855	0.186995	0.183181	0.174096	0.169722	0.633978
1353	י5	11	1.53682	20.5823	119.641	0.753	0.332932	0.197369	0.66665	0.460147	0.00678155	38.1736	control	0.244774	0.225432	0.22084	0.217989	0.217816	0.210976	0.618487
1354	י5	12	1.8556	28.6584	134.124	0.734167	0.26716	0.203875	0.731074	0.506019	0.00643587	43.2356	control	0.236612	0.223152	0.219682	0.210602	0.215793	0.217794	0.640202
1355	י5	13	1.37966	21.38	118.626	0.652857	0.27423	0.114096	0.594222	0.42008	0.00824195	40.0776	control	0.275713	0.249023	0.241919	0.236059	0.226316	0.226037	0.624769
1356	י5	14	1.54395	26.0896	124.737	0.658889	0.223297	0.147695	0.703527	0.53712	0.00788484	40.1705	control	0.22114	0.207901	0.198284	0.189427	0.18253	0.182646	0.543346
1357	י5	15	2.26642	21.7821	119.894	0.6165	0.277796	0.0883675	0.631254	0.422735	0.00863731	139.552	control	0.251536	0.233716	0.229949	0.218768	0.214491	0.212537	0.571582
1358	י5	16	1.61543	18.6271	117.503	0.627778	0.177423	0.166029	0.571927	0.505364	0.0086422	68.0809	control	0.256495	0.246504	0.241076	0.230395	0.228159	0.229837	0.635904
1359	י5	17	1.90914	18.5974	118.755	0.62	0.294966	0.0599655	0.521366	0.393864	0.00823452	72.3998	control	0.280371	0.268291	0.259664	0.251979	0.250986	0.249534	0.637153
1360	י5	18	2.29357	21.1944	115.499	0.607368	0.273712	0.14725	0.65541	0.447933	0.00739089	78.3906	control	0.214953	0.208822	0.215862	0.212475	0.208913	0.20265	0.479853
1361	י5	2	1.93464	20.1876	123.299	0.66	0.194132	0.258572	0.666438	0.550799	0.008915	33.2045	control	0.260017	0.259699	0.234742	0.221385	0.209824	0.205857	0.478253
1362	י5	3	1.07108	18.4001	117.181	0.718571	0.108695	0.308146	0.487017	0.661557	0.00726755	16.3468	control	0.213308	0.215414	0.217862	0.207506	0.208984	0.227549	0.665944
1363	י5	4	1.64163	22.5013	119.215	0.818333	0.397011	0.111462	0.66734	0.369891	0.00706237	44.0715	control	0.223681	0.204755	0.204661	0.199029	0.214344	0.214127	0.631245
1364	י5	5	2.26096	28.9299	117.529	0.705	0.269855	0.104651	0.725586	0.425947	0.0074898	53.9167	control	0.247029	0.25707	0.256288	0.250024	0.250063	0.246212	0.54951
1365	י5	6	2.02475	25.7152	123.411	0.707692	0.266221	0.141449	0.679404	0.460864	0.00690749	65.0623	control	0.238759	0.223382	0.207596	0.204936	0.211283	0.209718	0.644565
1366	י5	7	1.69249	22.1337	115.839	0.635	0.356172	0.155052	0.700824	0.430534	0.00677708	32.7866	control	0.206796	0.230365	0.220877	0.229008	0.227114	0.226591	0.596546
1367	י5	8	2.0042	24.748	124.39	0.642222	0.362767	0.0920212	0.645473	0.373567	0.0082504	62.8332	control	0.205563	0.212037	0.217482	0.209142	0.204316	0.206454	0.601117
1368	י5	9	1.64627	23.9906	130.305	0.62	0.236989	0.103253	0.659688	0.512496	0.0078491	30.0466	control	0.211472	0.193315	0.18736	0.192368	0.190125	0.186743	0.422236
1423	י9	1	2.31802	19.5815	136.577	0.792917	0.293735	0.374734	0.556144	0.581052	0.00729554	50.8053	control	0.246115	0.217638	0.205836	0.228377	0.23128	0.231693	0.419508
1424	י9	10	1.82257	14.4392	132.661	0.82449	0.273873	0.357331	0.419876	0.593985	0.00603766	113.081	control	0.326255	0.314916	0.316682	0.310969	0.296716	0.292835	0.615513
1425	י9	11	1.96247	17.2867	137.01	0.807321	0.299355	0.34638	0.512552	0.578959	0.00702216	130.543	control	0.251673	0.251998	0.251916	0.250269	0.24407	0.240285	0.462945
1426	י9	12	1.39555	18.2763	138.524	0.74275	0.294297	0.31276	0.492475	0.551485	0.00604313	95.0161	control	0.254902	0.24338	0.242588	0.238307	0.241942	0.242583	0.556531
1427	י9	13	2.07732	18.2364	147.053	0.765172	0.250553	0.340438	0.497359	0.577873	0.00642686	65.2016	control	0.268891	0.265518	0.257615	0.261414	0.265202	0.266487	0.569545
1428	י9	14	2.28888	19.0767	139.826	0.764615	0.191598	0.356638	0.500917	0.636722	0.00742544	83.6383	control	0.270886	0.25784	0.251713	0.249579	0.249265	0.24794	0.584134
1429	י9	15	1.68173	18.4913	140.271	0.719796	0.214515	0.207138	0.463227	0.578292	0.0066869	170.295	control	0.242988	0.223779	0.221363	0.207573	0.201416	0.206962	0.415699
1430	י9	16	2.1821	17.5665	144.508	0.754557	0.233725	0.315108	0.456591	0.601713	0.00650677	189.196	control	0.262308	0.273439	0.268985	0.268983	0.265915	0.263326	0.663142
1431	י9	17	2.28578	22.3095	155.843	0.801184	0.28527	0.387855	0.595009	0.588228	0.0073484	157.013	control	0.304531	0.296848	0.289435	0.294183	0.288467	0.286882	0.586438
1432	י9	18	2.28021	21.072	149.179	0.72	0.272402	0.275672	0.527638	0.542198	0.00636617	190.682	control	0.29746	0.294234	0.292301	0.28791	0.286987	0.284407	0.549685
1433	י9	2	1.54057	21.5471	142.479	0.772381	0.256222	0.164319	0.522127	0.479433	0.00602336	98.7312	control	0.173629	0.17532	0.179474	0.18001	0.192941	0.186966	0.567875
1434	י9	3	1.54683	18.1444	138	0.73	0.233726	0.337717	0.497207	0.590068	0.00690611	97.2916	control	0.275991	0.261779	0.250907	0.246024	0.243473	0.241166	0.692326
1435	י9	4	2.08928	16.1276	137.878	0.790294	0.312743	0.387396	0.496381	0.572891	0.0074874	69.3812	control	0.266929	0.280735	0.274414	0.271765	0.270817	0.271799	0.561044
1436	י9	5	1.12197	17.9714	138.838	0.809512	0.237488	0.331401	0.487577	0.594867	0.00661009	100.171	control	0.273137	0.270742	0.26915	0.26626	0.261754	0.255938	0.529783
1437	י9	6	1.94324	15.9131	135.431	0.800408	0.263644	0.38222	0.486325	0.60653	0.00669208	102.632	control	0.261962	0.250677	0.259138	0.260747	0.251354	0.251173	0.590128
1438	י9	7	1.22308	17.9464	138.267	0.707308	0.238753	0.246039	0.502268	0.555065	0.00610109	74.7683	control	0.171497	0.162886	0.170283	0.168332	0.150913	0.144044	0.76397
1439	י9	8	1.07654	15.2769	132.178	0.737241	0.306853	0.296353	0.445524	0.533343	0.00542975	72.1676	control	0.234872	0.230259	0.234034	0.236249	0.229305	0.230836	0.42789
1440	י9	9	1.52964	16.9154	135.197	0.80325	0.248882	0.331579	0.458975	0.588812	0.00630853	96.9201	control	0.245541	0.228153	0.222888	0.220936	0.223295	0.225367	0.53236
1459	ש10	1	2.32635	34.5994	190.494	0.948333	0.201765	0.292059	0.626564	0.582435	0.011724	19.5048	control	0.282454	0.282509	0.286317	0.280829	0.275392	0.287269	0.458615
1460	ש10	10	1.86182	29.5334	189.713	0.87375	0.203005	0.266649	0.456234	0.553435	0.00739347	26.2385	control	0.257009	0.226847	0.243793	0.250689	0.245348	0.232766	0.355066
1461	ש10	11	2.2565	32.2071	193.228	0.798333	0.179726	0.194061	0.540988	0.54925	0.00758242	24.706	control	0.273737	0.256816	0.258637	0.256501	0.252165	0.252805	0.667607
1462	ש10	12	2.32451	33.9589	192.623	0.877778	0.294898	0.201671	0.615679	0.458376	0.00859907	39.1953	control	0.274685	0.248714	0.260691	0.259906	0.258526	0.250726	0.47834
1463	ש10	13	2.23197	31.5207	199.716	0.746	0.135115	0.155204	0.517237	0.615321	0.00633362	24.0559	control	0.253918	0.243108	0.244384	0.24337	0.242595	0.245425	0.629678
1464	ש10	14	2.01988	28.9265	194.621	0.81875	0.268783	0.33226	0.574495	0.640102	0.00787772	19.737	control	0.303091	0.281928	0.281576	0.281722	0.280666	0.269885	0.637717
1465	ש10	15	2.32775	38.5932	192.212	0.706	0.167946	0.242261	0.655921	0.5908	0.00732648	29.1643	control	0.253261	0.215977	0.212174	0.219273	0.211329	0.200336	0.667607
1466	ש10	16	2.32052	39.6211	184.502	0.811818	0.13438	0.30258	0.722062	0.657627	0.0125108	29.5358	control	0.250697	0.249201	0.255888	0.255969	0.252524	0.247474	0.578155
1467	ש10	17	2.3233	42.1512	190.393	0.908462	0.174628	0.356896	0.777055	0.657497	0.00848622	33.1117	control	0.309071	0.306738	0.305732	0.310776	0.292817	0.281546	0.605263
1468	ש10	18	1.96365	31.1443	195.294	0.824615	0.180762	0.38377	0.544222	0.633238	0.00685129	27.9568	control	0.223034	0.229944	0.214196	0.204925	0.204118	0.198232	0.544416
1469	ש10	2	2.32747	48.178	174.949	1.01375	0.226751	0.276964	0.836372	0.529552	0.00736498	29.3036	control	0.2648	0.290137	0.281398	0.28611	0.287282	0.290271	0.578016
1470	ש10	3	1.6928	36.4073	194.639	0.64	0.179105	0.190583	0.640723	0.536353	0.00558902	16.8112	control	0.225174	0.241192	0.250094	0.234723	0.238357	0.223191	0.667607
1471	ש10	4	2.26002	33.2553	192.739	0.76	0.188728	0.0982971	0.604925	0.532355	0.00939658	23.22	control	0.231246	0.23978	0.228074	0.211518	0.212584	0.19929	0.458615
1472	ש10	5	2.15484	33.0596	185.956	0.723846	0.165073	0.307213	0.635365	0.61855	0.00951383	30.6503	control	0.263939	0.243941	0.254498	0.237445	0.240626	0.239087	0.562749
1473	ש10	6	2.10442	32.7475	189.127	0.795556	0.126992	0.252536	0.567395	0.657022	0.00854527	28.3748	control	0.224239	0.236262	0.232821	0.237511	0.229505	0.230372	0.522201
1474	ש10	7	1.47751	31.2578	196.766	1.003	0.177499	0.349783	0.515676	0.642359	0.00877556	28.6999	control	0.237952	0.241931	0.25279	0.266922	0.261621	0.263694	0.458615
1475	ש10	8	2.2905	30.4584	191.337	0.759091	0.194054	0.252007	0.488865	0.562802	0.00697003	33.1581	control	0.276008	0.300701	0.292185	0.292017	0.283867	0.2706	0.458615
1476	ש10	9	2.29267	37.0637	193.177	0.887143	0.185282	0.246022	0.605527	0.569164	0.00948983	25.2633	control	0.205591	0.199552	0.190492	0.21102	0.211331	0.220046	0.524794
1477	ש11	1	1.87272	20.8653	118.838	0.79875	0.314959	0.304088	0.69326	0.521429	0.00655397	21.0373	control	0.211203	0.203763	0.213782	0.226967	0.247917	0.221151	0.634007
1478	ש11	10	1.46913	18.4325	115.849	0.883571	0.202017	0.419139	0.685821	0.653898	0.00779435	29.5358	control	0.186434	0.19981	0.18395	0.190375	0.17799	0.180961	0.427109
1479	ש11	11	1.85274	20.5654	115.837	0.706	0.201003	0.288162	0.607402	0.592487	0.00629577	24.5203	control	0.268882	0.227129	0.21414	0.197772	0.197713	0.188995	0.560284
1480	ש11	12	1.77504	14.883	112.442	0.79125	0.278924	0.33205	0.539603	0.510236	0.00657615	19.0868	control	0.245066	0.182149	0.146819	0.120296	0.13028	0.15759	0.720282
1481	ש11	13	1.59111	17.2177	116.754	0.735714	0.192654	0.366271	0.602731	0.627535	0.00648267	28.1426	control	0.2724	0.252823	0.246743	0.22681	0.219732	0.212363	0.465844
1482	ש11	14	1.87026	16.0391	112.199	0.749	0.183735	0.247173	0.580397	0.561241	0.00765139	30.3253	control	0.244169	0.218212	0.206723	0.230163	0.22133	0.218561	0.723314
1483	ש11	15	1.4918	19.1372	117.641	0.800769	0.157672	0.298269	0.657881	0.634566	0.00716521	34.9228	control	0.213682	0.199563	0.199986	0.194909	0.197498	0.193739	0
1484	ש11	16	1.19702	11.928	106.381	0.976	0.251224	0.355281	0.525729	0.544064	0.00592858	27.4924	control	0.290319	0.266241	0.229886	0.235408	0.24315	0.241817	0
1485	ש11	17	2.20288	15.2524	118.118	0.966	0.252712	0.449262	0.541654	0.617556	0.00678747	32.2757	control	0.277601	0.234784	0.233899	0.232255	0.240861	0.255685	0.652874
1486	ש11	18	1.45103	18.8019	119.257	0.76	0.232867	0.326174	0.579003	0.534351	0.00635826	20.9908	control	0.287156	0.274237	0.257164	0.261317	0.257038	0.253559	0.572603
1487	ש11	2	1.39748	18.0772	118.674	0.722	0.290319	0.285003	0.63	0.544234	0.00593361	25.3562	control	0.196164	0.164185	0.156335	0.150207	0.143366	0.135082	0.698404
1488	ש11	3	1.7865	11.9603	109.974	0.736667	0.356329	0.212679	0.361115	0.471834	0.00548003	20.8051	control	0.316871	0.300032	0.268809	0.265755	0.239297	0.2189	0.399229
1489	ש11	4	2.30861	19.1875	110.876	0.837778	0.232441	0.28763	0.601891	0.516794	0.00779332	26.2385	control	0.28098	0.272522	0.257483	0.292462	0.302024	0.305955	0.643262
1490	ש11	5	2.29018	17.8924	108.835	0.719167	0.355428	0.308949	0.51089	0.454155	0.00677851	27.9568	control	0.2537	0.258876	0.260247	0.26205	0.26376	0.251535	0.565145
1491	ש11	6	2.32255	20.4861	115.117	0.724286	0.216293	0.242461	0.61291	0.555609	0.00741915	41.8424	control	0.257135	0.233064	0.226925	0.220961	0.224841	0.219095	0.594199
1492	ש11	7	1.71842	18.0178	118.628	0.68375	0.194552	0.36721	0.583104	0.597717	0.00765222	29.8144	control	0.306894	0.306896	0.295216	0.294417	0.297576	0.305048	0.688868
1493	ש11	8	2.31581	24.2159	119.086	0.690833	0.179775	0.240077	0.583427	0.552723	0.0089057	34.5513	control	0.204249	0.189051	0.209403	0.203112	0.197424	0.195624	0.62593
1494	ש11	9	2.18281	19.5099	114.402	0.8175	0.17475	0.402908	0.589776	0.663995	0.00553853	16.254	control	0.205527	0.202352	0.201759	0.215546	0.211749	0.205268	0.515685
1585	ש17	1	1.50474	18.5704	120.804	0.913571	0.257563	0.552442	0.714	0.695333	0.0049185	23.1735	control	0.314085	0.341133	0.334603	0.335188	0.33391	0.327539	0
1586	ש17	10	1.59388	20.3277	117.833	0.802222	0.205594	0.289796	0.569181	0.611245	0.00676513	24.9382	control	0.195976	0.206759	0.204253	0.203339	0.190548	0.188502	0
1587	ש17	11	1.23097	19.2096	118.922	0.837	0.274934	0.393088	0.467902	0.612312	0.00631681	21.3159	control	0.232889	0.239696	0.227826	0.217435	0.201702	0.195268	0
1588	ש17	12	1.60063	19.9554	121.763	0.931818	0.194795	0.418365	0.463921	0.623111	0.0059097	24.5203	control	0.262941	0.261065	0.233185	0.246664	0.253476	0.243205	0.438312
1589	ש17	13	1.85638	16.2391	121.572	0.977	0.18161	0.456875	0.454473	0.662143	0.00559451	21.4088	control	0.262306	0.230673	0.213094	0.207384	0.205729	0.206305	0
1590	ש17	14	1.53809	17.799	121.358	0.83	0.223687	0.413601	0.555539	0.620274	0.00687568	24.1023	control	0.278036	0.274047	0.277893	0.275592	0.26795	0.269174	0.50399
1591	ש17	15	1.54164	18.6189	120.899	0.895	0.286993	0.500124	0.639234	0.648163	0.00583742	25.0776	control	0.244311	0.274105	0.239612	0.236432	0.227125	0.238082	0
1592	ש17	16	1.18312	13.7968	116.345	1.11	0.192261	0.549447	0.477457	0.723998	0.00563633	22.2447	control	0.27977	0.25961	0.267306	0.261957	0.255288	0.271564	0
1593	ש17	17	1.27365	16.4586	122.111	0.84375	0.154648	0.2963	0.391444	0.636803	0.00543296	22.802	control	0.285201	0.260285	0.246861	0.245395	0.231325	0.248871	0
1594	ש17	18	1.49985	24.1745	133.787	0.792727	0.170281	0.348051	0.673276	0.670527	0.00659636	25.0776	control	0.290617	0.27786	0.260906	0.248048	0.244716	0.239451	0.473517
1595	ש17	2	2.08699	23.8526	124.693	0.870833	0.244138	0.361454	0.587478	0.571626	0.0060542	28.9321	control	0.288345	0.285501	0.286864	0.269873	0.251726	0.232719	0
1596	ש17	3	1.49045	16.114	120.703	0.849231	0.269104	0.390049	0.509535	0.622481	0.00477572	28.3283	control	0.349726	0.329515	0.344668	0.342461	0.339362	0.336598	0
1597	ש17	4	1.51701	20.0994	123.412	0.788333	0.246775	0.464555	0.592287	0.630958	0.00539611	20.3871	control	0.245606	0.23867	0.23136	0.211574	0.269378	0.268123	0
1598	ש17	5	1.08946	17.3541	122.345	0.85	0.199492	0.449171	0.472898	0.665785	0.00634963	18.9475	control	0.301804	0.275908	0.266683	0.284977	0.283652	0.269217	0
1599	ש17	6	1.68783	17.3333	117.76	1.025	0.183396	0.470852	0.518023	0.685944	0.00518015	26.1457	control	0.255739	0.220243	0.227161	0.218899	0.223436	0.23282	0
1600	ש17	7	1.92593	20.7324	121.387	0.986	0.187738	0.328411	0.60632	0.652449	0.00608225	30.0466	control	0.317728	0.275942	0.273111	0.270399	0.278117	0.272261	0
1601	ש17	8	1.60976	18.0779	119.867	1.00692	0.205091	0.484743	0.585124	0.666914	0.00598682	27.028	control	0.259251	0.260378	0.277289	0.251467	0.243941	0.241892	0.407124
1602	ש17	9	1.47103	18.7515	121.498	0.890769	0.318851	0.392371	0.615084	0.56339	0.0057086	29.5358	control	0.244976	0.298332	0.297743	0.278434	0.257964	0.242543	0
1603	ש18	1	1.6079	23.6564	128.697	0.748571	0.216527	0.219309	0.66032	0.567002	0.00668839	23.9166	control	0.296889	0.265478	0.255759	0.261101	0.245076	0.234028	0.601126
1604	ש18	10	1.97141	28.4484	122.628	0.604286	0.156175	0.180902	0.597285	0.587505	0.00760751	23.4057	control	0.251803	0.26834	0.260969	0.278568	0.284734	0.293929	0.463337
1605	ש18	11	2.09827	21.1789	119.328	0.821111	0.194581	0.313524	0.507429	0.621392	0.00774313	23.5915	control	0.248186	0.249941	0.243221	0.249903	0.234412	0.237343	0.486574
1606	ש18	12	1.63548	25.4788	128.738	0.715455	0.177887	0.321223	0.716314	0.64557	0.00679237	24.5203	control	0.220183	0.213277	0.212724	0.205389	0.182783	0.184945	0.654119
1607	ש18	13	2.17946	23.474	121.637	0.75	0.145233	0.194775	0.583634	0.640537	0.00839731	23.1271	control	0.24098	0.220548	0.217526	0.228478	0.230496	0.228753	0.643448
1608	ש18	14	2.08419	19.6106	125.153	0.697273	0.235912	0.275961	0.661702	0.603312	0.00822407	27.8175	control	0.304605	0.340862	0.316683	0.317802	0.300354	0.303148	0.682334
1609	ש18	15	1.53955	18.9429	121.023	0.79	0.202035	0.28379	0.59266	0.610623	0.00689044	25.0776	control	0.27839	0.266341	0.281172	0.282476	0.278547	0.277524	0.464134
1610	ש18	16	1.45811	22.4216	120.358	0.812857	0.223803	0.440343	0.716617	0.634146	0.0101294	25.867	control	0.331568	0.31755	0.305608	0.295925	0.303484	0.302318	0
1611	ש18	17	2.12933	27.5409	124.779	0.875	0.264391	0.465737	0.607585	0.614292	0.00742583	22.5698	control	0.329206	0.331914	0.341749	0.329375	0.31719	0.281539	0.475279
1612	ש18	18	1.98297	25.1283	128.577	0.922	0.196478	0.468728	0.659004	0.674466	0.00987757	19.6905	control	0.297623	0.282604	0.263207	0.272278	0.28276	0.282269	0.652554
1613	ש18	2	1.88758	20.6771	124.229	0.806364	0.222629	0.30783	0.620032	0.580208	0.00798265	28.8392	control	0.161562	0.161339	0.185883	0.174611	0.170044	0.172379	0.572451
1614	ש18	3	1.18568	15.171	120.286	0.726667	0.205512	0.209791	0.483551	0.566683	0.00692202	20.8051	control	0.241981	0.234372	0.219022	0.207815	0.189642	0.170463	0.621037
1615	ש18	4	1.8565	23.4301	129.547	0.685	0.188632	0.305664	0.599073	0.617411	0.00775226	22.4305	control	0.286121	0.252647	0.243564	0.225693	0.217877	0.210879	0.574681
1616	ש18	5	1.53666	24.0772	124.009	1.05	0.204778	0.142057	0.604423	0.548736	0.00874141	22.1983	control	0.193019	0.211443	0.20372	0.228164	0.200319	0.20575	0.667393
1617	ש18	6	2.25014	26.6819	122.85	0.73	0.193524	0.197031	0.667309	0.546682	0.00788018	25.9599	control	0.265707	0.254017	0.250983	0.244363	0.232783	0.237025	0.475279
1618	ש18	7	1.68776	21.7354	124.992	0.805	0.208477	0.313183	0.615072	0.598287	0.00819273	25.7277	control	0.208252	0.216291	0.20958	0.212383	0.223148	0.222492	0.601126
1619	ש18	8	1.5209	22.6688	128.142	0.674286	0.186239	0.256336	0.634292	0.607609	0.0080908	18.4366	control	0.147573	0	0	0	0	0	0
1620	ש18	9	1.98797	28.0616	127.334	0.981667	0.145101	0.24459	0.521833	0.6344	0.00803573	24.1023	control	0.221983	0.196812	0.185209	0.19504	0.202071	0.18978	0.609815
1639	ש2	1	1.84231	24.4807	116.088	0.805556	0.384877	0.267523	0.701027	0.476929	0.00884421	27.1209	control	0.21434	0.227703	0.238159	0.236508	0.254303	0.248157	0.585584
1640	ש2	10	1.96399	16.3867	106.071	0.998571	0.212086	0.248993	0.505022	0.559515	0.00646854	28.0961	control	0.208059	0.217262	0.202958	0.203997	0.195095	0.189825	0.717924
1641	ש2	11	1.66131	19.1456	108.735	0.740909	0.238768	0.316479	0.553707	0.566822	0.0060056	25.7741	control	0.230606	0.211199	0.196084	0.188603	0.189064	0.186889	0.717924
1642	ש2	12	1.42622	18.0639	108.314	0.63375	0.318582	0.211385	0.639386	0.496454	0.00810573	24.0094	control	0.167476	0.185105	0.200317	0.195072	0.19201	0.194833	-0.0172943
1643	ש2	13	1.19963	17.5448	108.103	0.831	0.259172	0.394552	0.649343	0.608076	0.00678737	21.0837	control	0.26469	0.245735	0.235574	0.219255	0.214783	0.212924	0
1644	ש2	14	1.84274	16.7526	107.184	0.685	0.32837	0.210906	0.570515	0.488641	0.0072459	26.0063	control	0.236015	0.278354	0.252659	0.239806	0.253555	0.248382	0.663129
1645	ש2	15	1.91086	19.888	108.035	0.694286	0.198581	0.152875	0.558215	0.566079	0.0101732	31.8113	control	0.235349	0.228187	0.237137	0.216393	0.210792	0.210226	0
1646	ש2	16	0.932313	13.8618	106.54	0.828889	0.205687	0.332884	0.540691	0.610714	0.00521156	22.4305	control	0.273294	0.258064	0.259201	0.2463	0.237799	0.225684	0
1647	ש2	17	1.90096	15.165	104.376	0.786	0.188566	0.20922	0.449275	0.611614	0.00910051	18.8082	control	0.247834	0.211532	0.244269	0.247996	0.233171	0.252886	0.717924
1648	ש2	18	1.05993	14.6457	108.517	0.6675	0.209841	0.332833	0.497197	0.519027	0.00574284	16.0682	control	0.282785	0.240804	0.230467	0.228565	0.231706	0.224598	0
1649	ש2	2	1.37067	21.8095	118.489	0.68	0.218958	0.312779	0.659509	0.554661	0.00541579	17.415	control	0.284911	0.277713	0.275545	0.276347	0.269379	0.254091	0.00645501
1650	ש2	3	1.23585	15.997	113.465	0.762	0.276484	0.184567	0.518001	0.481338	0.00410789	20.6658	control	0.253606	0.212638	0.202047	0.202676	0.199418	0.199763	0.717924
1651	ש2	4	1.3551	18.3101	108.704	0.89125	0.324199	0.349308	0.647819	0.545588	0.0065433	20.4336	control	0.260448	0.216661	0.203869	0.190954	0.198427	0.196838	0.717924
1652	ש2	5	1.41612	23.0349	113.809	0.92625	0.264568	0.270211	0.67765	0.518424	0.0081721	27.446	control	0.205438	0.182475	0.175985	0.182648	0.203756	0.207619	0
1653	ש2	6	1.5096	21.0009	109.686	0.724167	0.226048	0.315282	0.639167	0.56225	0.00891612	27.5853	control	0.265105	0.243277	0.227081	0.232448	0.229322	0.22622	0.717924
1654	ש2	7	1.7435	14.0026	106.469	0.817273	0.229657	0.345993	0.502778	0.569888	0.00596662	26.0063	control	0.204246	0.22188	0.252882	0.235738	0.279207	0.238905	0
1655	ש2	8	1.78872	16.9354	107.919	0.784286	0.270281	0.20436	0.541986	0.489013	0.00723339	26.8887	control	0.29045	0.273441	0.266841	0.28046	0.276563	0.274871	0.701267
1656	ש20	1	1.47385	22.5752	138.263	0.94	0.191599	0.538114	0.736975	0.68937	0.0101277	15.7431	control	0.196193	0.177794	0.167144	0.154962	0.163386	0.168469	0.550622
1657	ש20	10	2.30021	21.5239	131.916	1.0975	0.209856	0.567795	0.610229	0.69025	0.00876051	23.22	control	0.223413	0.214491	0.22729	0.211302	0.209837	0.213184	0.667226
1658	ש20	11	2.198	26.5404	134.323	1.18364	0.177026	0.594661	0.741929	0.74543	0.00910356	21.9196	control	0.205522	0.188932	0.206562	0.205967	0.202944	0.210478	0.696994
1659	ש20	12	2.31477	22.9065	131.649	0.924615	0.162574	0.467634	0.608808	0.676139	0.00750989	25.7277	control	0.270584	0.243722	0.228975	0.225732	0.223663	0.221156	0.286388
1660	ש20	13	1.5451	21.335	133.063	1.14286	0.158319	0.645826	0.700637	0.751616	0.00863544	24.7989	control	0.27858	0.260514	0.267444	0.274065	0.264915	0.262735	0.730728
1661	ש20	14	1.43913	18.0774	133.743	1.285	0.327954	0.620002	0.627904	0.728882	0.00924629	24.8918	control	0.260917	0.248015	0.239545	0.237832	0.235917	0.230863	0.696994
1662	ש20	15	2.13881	20.3463	131.034	1.18077	0.190018	0.709974	0.815684	0.766312	0.00890388	21.641	control	0.248403	0.240728	0.222297	0.210052	0.203168	0.190546	0.325979
1663	ש20	16	1.37094	15.8854	129.8	1.17	0.227721	0.690287	0.675094	0.774557	0.00903398	18.6688	control	0.264609	0.251781	0.254656	0.258615	0.254789	0.252677	0.541119
1664	ש20	17	1.38986	20.5606	131.577	1.34143	0.217455	0.513854	0.72037	0.644578	0.00831738	18.2973	control	0.29018	0.315791	0.329501	0.333968	0.386516	0.370827	0
1665	ש20	18	1.47157	22.3537	137.886	1.20143	0.226989	0.519657	0.613832	0.717378	0.0115158	16.2075	control	0.27326	0.278806	0.274524	0.281663	0.282307	0.273101	0.696994
1666	ש20	2	1.98621	23.541	143.58	0.998182	0.207601	0.619638	0.713932	0.756635	0.010782	17.74	control	0.28076	0.323508	0.295593	0.292265	0.288405	0.262341	0.696994
1667	ש20	3	1.67345	20.572	137.954	1.25111	0.199503	0.564564	0.680555	0.705469	0.0106059	19.9692	control	0.304257	0.263916	0.256753	0.246812	0.275156	0.248522	0
1668	ש20	4	1.44933	19.2464	140.013	1.10909	0.105117	0.58446	0.671028	0.837967	0.0117895	20.898	control	0.303327	0.296223	0.315322	0.286468	0.281187	0.279252	0.659991
1669	ש20	5	1.32624	19.4896	131.297	1.1	0.14869	0.545681	0.662228	0.767599	0.0138287	22.1983	control	0.27258	0.245429	0.235472	0.226129	0.234493	0.234195	0.550919
1670	ש20	6	1.53111	23.2903	139.27	1.20429	0.175883	0.702948	0.733348	0.796829	0.00869514	24.0094	control	0.248416	0.216122	0.215839	0.217824	0.213652	0.205055	0.523122
1671	ש20	7	2.27959	24.3303	139.231	1.16231	0.106669	0.599759	0.741153	0.803018	0.0103627	25.2169	control	0.317479	0.249027	0.219836	0.207701	0.196151	0.191867	0.696994
1672	ש20	8	2.25278	27.3851	139.456	1.09818	0.177959	0.548232	0.741833	0.704814	0.0098085	22.059	control	0.231058	0.219153	0.215273	0.220903	0.220487	0.218943	0.696994
1673	ש20	9	2.10425	21.4516	134.381	1.25818	0.229274	0.657112	0.697948	0.733017	0.0100593	21.0837	control	0.250898	0.240287	0.243284	0.236668	0.226742	0.220306	0.455328
1674	ש21	1	2.33554	31.7267	173.437	0.9175	0.265772	0.391518	0.689456	0.564924	0.010697	28.1426	control	0.228031	0.251108	0.226443	0.226273	0.225176	0.224347	0
1675	ש21	10	2.2581	36.4294	172.021	0.787333	0.208409	0.292811	0.704794	0.557044	0.0122495	40.3563	control	0.245793	0.255574	0.254881	0.253188	0.242259	0.243257	0.36639
1676	ש21	11	2.30776	36.0589	177.271	0.814286	0.29005	0.288437	0.647833	0.526076	0.00831684	19.7834	control	0.264303	0.274762	0.309084	0.279181	0.265617	0.264718	0.617522
1677	ש21	12	2.17388	33.059	176.53	0.904286	0.285425	0.397088	0.726006	0.535613	0.012826	31.9042	control	0.223372	0.233514	0.217979	0.262733	0.246663	0.237763	0.455558
1678	ש21	13	2.23572	30.752	177.655	0.874286	0.185168	0.294478	0.651683	0.601348	0.0144884	20.8051	control	0.286722	0.289024	0.262949	0.242032	0.239831	0.235632	0
1679	ש21	14	2.20179	32.1205	175.228	0.725714	0.292029	0.25348	0.736477	0.527708	0.0124382	20.062	control	0.273897	0.254259	0.271526	0.26749	0.26453	0.312107	0.26078
1680	ש21	15	2.27406	41.6865	168.186	1.03	0.209829	0.439236	0.862256	0.621951	0.0117307	16.4397	control	0.28641	0.256298	0.236595	0.215461	0.210752	0.208254	0
1681	ש21	16	2.09345	36.4976	181.674	0.854545	0.163143	0.373113	0.741657	0.665608	0.0139622	25.2169	control	0.256922	0.276174	0.269266	0.262179	0.258338	0.253595	0.26078
1682	ש21	17	2.28041	43.0967	161.496	0.916923	0.259275	0.356229	0.846374	0.591031	0.0137238	33.4832	control	0.299607	0.263538	0.245985	0.233953	0.234462	0.244603	0.498608
1683	ש21	18	2.06668	32.7488	171.397	0.857778	0.338427	0.306956	0.721728	0.49284	0.0152563	25.1704	control	0.288577	0.287704	0.288385	0.299492	0.28982	0.301027	0.460049
1684	ש21	2	2.32678	39.5146	175.182	0.719474	0.275579	0.268448	0.797148	0.464742	0.0125054	50.9446	control	0.185016	0.200158	0.204878	0.207197	0.209395	0.217217	0.613002
1685	ש21	3	2.14993	27.1876	181.521	0.708889	0.21062	0.26908	0.599466	0.567089	0.0118525	23.7308	control	0.234623	0.258288	0.271767	0.29441	0.295026	0.285376	0.26078
1686	ש21	4	2.32948	37.482	181.9	0.833077	0.270739	0.335784	0.711895	0.51706	0.0124768	32.2757	control	0.304375	0.313418	0.306883	0.302536	0.311095	0.31049	0.439151
1687	ש21	5	2.20173	21.6301	179.189	0.88375	0.30671	0.408646	0.550756	0.576056	0.00963262	17.3221	control	0.234295	0.207157	0.215382	0.225733	0.262725	0.273991	0.26078
1688	ש21	6	2.09718	37.242	167.458	0.698889	0.398802	0.279535	0.793609	0.43486	0.0159434	22.5234	control	0.282598	0.299027	0.263466	0.281979	0.293481	0.328246	0
1689	ש21	7	2.31892	42.3686	177.179	0.762	0.266022	0.23693	0.746195	0.463764	0.0163881	32.1829	control	0.19988	0.317209	0.296711	0.280795	0.269364	0.281372	0.4772
1690	ש21	8	2.31103	41.8032	175.139	0.721667	0.363448	0.234415	0.774803	0.450041	0.0164074	36.9662	control	0.241052	0.219352	0.209307	0.20733	0.20078	0.195318	0.340909
1691	ש21	9	2.03017	33.7387	174.456	0.74	0.324328	0.332243	0.691025	0.513271	0.0145092	24.5203	control	0.325708	0.298479	0.28269	0.277784	0.267738	0.248981	0.439151
1710	ש23	1	2.26605	14.7978	122.527	0.873571	0.16647	0.442249	0.561488	0.72178	0.0066102	27.6782	control	0.240053	0.233168	0.230948	0.220514	0.206537	0.19473	0.436927
1711	ש23	10	2.00257	22.155	127.337	1.219	0.218967	0.614009	0.755783	0.770665	0.00649056	19.8763	control	0.214959	0.181872	0.175929	0.164343	0.173249	0.20432	0.481134
1712	ש23	11	1.59344	18.5064	126.012	0.909375	0.22533	0.535086	0.722849	0.70493	0.006773	27.2138	control	0.198117	0.169627	0.166678	0.16174	0.168451	0.166687	0.455206
1713	ש23	12	2.22301	18.4364	127.007	0.999231	0.215244	0.627806	0.719819	0.755803	0.00831158	20.7122	control	0.271795	0.246391	0.240853	0.231214	0.21904	0.214103	0.484064
1714	ש23	13	2.28162	17.3025	124.298	0.82375	0.14649	0.446585	0.591977	0.712542	0.00688595	29.5358	control	0.260055	0.20654	0.193101	0.186647	0.188892	0.188581	0.494124
1715	ש23	14	2.22926	16.7682	123.127	0.854	0.151259	0.547837	0.597106	0.742405	0.00684361	23.4057	control	0.288057	0.229873	0.201934	0.188438	0.18129	0.175146	0.561963
1716	ש23	15	1.96802	18.4153	126.976	0.82125	0.124727	0.549946	0.637643	0.78057	0.00796379	23.9166	control	0.302387	0.248982	0.220217	0.211939	0.20497	0.208925	0.588662
1717	ש23	16	1.84542	19.3893	125.075	0.789286	0.199078	0.455407	0.666389	0.681649	0.0067956	24.2881	control	0.307407	0.26111	0.277441	0.257383	0.24711	0.241593	0.387715
1718	ש23	17	1.87538	18.3136	123.349	0.806429	0.149098	0.445662	0.533863	0.701422	0.00696905	25.3562	control	0.329748	0.29988	0.31934	0.332538	0.336603	0.34616	0.529897
1719	ש23	18	1.54461	17.0583	128.68	0.803846	0.107532	0.47127	0.495946	0.755866	0.00702718	22.1983	control	0.255698	0.234582	0.232679	0.220931	0.21736	0.213984	0.520373
1720	ש23	2	1.95285	14.5374	122.23	0.85	0.125534	0.557439	0.473919	0.773403	0.00661956	22.8949	control	0.216878	0.19586	0.200004	0.198083	0.194657	0.191448	0.514946
1721	ש23	3	1.81206	13.9006	123.361	0.845455	0.145392	0.441556	0.443373	0.727316	0.00803165	21.0837	control	0.241243	0.253743	0.254992	0.253789	0.24962	0.24097	0.236605
1722	ש23	4	1.28328	16.8766	122.067	0.7575	0.134626	0.524595	0.585986	0.752707	0.00518079	23.1271	control	0.249287	0.21232	0.204879	0.200269	0.191307	0.193882	0.564601
1723	ש23	5	2.0266	16.1578	124.155	0.769375	0.156162	0.555151	0.600246	0.787004	0.00710409	22.1983	control	0.230674	0.268937	0.246943	0.241095	0.223558	0.22614	0.486478
1724	ש23	6	1.01205	15.6182	124.804	0.865	0.310043	0.502883	0.667273	0.660573	0.00563539	24.1023	control	0.247906	0.218768	0.185848	0.167932	0.171541	0.16366	0.536505
1725	ש23	7	1.96798	16.4555	124.994	1.01944	0.250629	0.673639	0.68456	0.795446	0.00735105	27.2602	control	0.244158	0.238081	0.22787	0.226621	0.220228	0.21342	0.610876
1726	ש23	8	2.28541	13.8809	124.904	1.04364	0.191796	0.490958	0.577021	0.723577	0.00676742	23.4057	control	0.266022	0.227864	0.197668	0.187104	0.194234	0.199869	0.526217
1727	ש23	9	2.06005	17.5784	126.498	1.0325	0.190708	0.570654	0.651503	0.736866	0.00669573	21.7339	control	0.287166	0.253618	0.239081	0.233324	0.240325	0.231758	0.486993
1764	ש26	1	1.83447	24.6924	122.7	0.71	0.218491	0.170119	0.690224	0.52518	0.00747611	16.7184	control	0.303738	0.322175	0.304543	0.296553	0.305044	0.301384	0.48319
1765	ש26	10	1.59625	22.7989	121.952	0.71	0.208934	0.165242	0.637347	0.565994	0.00640986	12.9103	control	0.167735	0.16333	0.158792	0.167019	0.174822	0.171551	0.310688
1766	ש26	11	1.22111	19.5764	116.741	0.772222	0.305566	0.317427	0.61302	0.522852	0.00551636	21.9196	control	0.246718	0.214088	0.218236	0.218932	0.223792	0.216489	0.47855
1767	ש26	12	1.85407	30.2503	133.464	0.72	0.217005	0.160641	0.692968	0.524554	0.00927285	22.4305	control	0.310335	0.30774	0.28474	0.277957	0.277398	0.282114	0.503556
1768	ש26	13	1.11541	15.8169	116.947	0.633333	0.193482	0.114439	0.428672	0.52381	0.0080526	16.6255	control	0.26862	0.284808	0.284101	0.262516	0.266017	0.252744	0.509825
1769	ש26	14	1.12258	18.0824	118.876	0.575	0.22695	0.125533	0.529159	0.492081	0.00819013	18.3438	control	0.240114	0.222867	0.258569	0.256361	0.269885	0.286921	0
1770	ש26	15	1.94667	27.6034	127.64	0.875385	0.199278	0.337276	0.728707	0.617255	0.00755324	33.7618	control	0.258869	0.243902	0.239972	0.230207	0.215959	0.210054	0.488324
1771	ש26	16	2.26901	31.9534	132.927	0.881429	0.275822	0.245797	0.776697	0.506576	0.00598095	25.124	control	0.246524	0.217568	0.232945	0.235104	0.236594	0.246045	0.595346
1772	ש26	17	1.62309	22.298	123.945	0.8275	0.213902	0.141849	0.535849	0.501715	0.00657176	23.3593	control	0.350123	0.330493	0.330826	0.316168	0.320796	0.326397	0.652936
1773	ש26	18	1.86682	24.8304	128.482	0.711429	0.182967	0.171424	0.608283	0.556474	0.00792383	29.0714	control	0.295297	0.270442	0.25052	0.244061	0.237059	0.233431	0.540138
1774	ש26	2	2.16392	25.3284	128.017	0.847143	0.204927	0.2546	0.695732	0.580326	0.00715733	23.3128	control	0.241799	0.222089	0.225168	0.225669	0.220988	0.223841	0.458786
1775	ש26	3	1.56268	21.9122	122.071	0.65625	0.173341	0.258362	0.592558	0.65288	0.00543778	20.3407	control	0.251887	0.25336	0.243375	0.237932	0.233317	0.233809	0.532511
1776	ש26	4	2.07077	24.7343	126.444	0.765556	0.200993	0.312009	0.652975	0.618034	0.0064538	22.1054	control	0.255155	0.261697	0.26057	0.253226	0.258317	0.268496	0.47855
1777	ש26	5	1.74463	22.4975	115.187	0.683333	0.212683	0.240978	0.54983	0.510388	0.00734905	25.542	control	0.268794	0.251954	0.258195	0.247542	0.249699	0.253476	0.505876
1778	ש26	6	1.63191	23.6868	119.353	0.700909	0.25645	0.311208	0.575228	0.576737	0.00650533	24.7989	control	0.286085	0.271071	0.267626	0.267709	0.269183	0.262086	0.479274
1779	ש26	7	1.71099	28.3262	138.011	0.674444	0.159201	0.259592	0.682953	0.608045	0.00964035	23.4057	control	0.224614	0.263226	0.277121	0.284731	0.281065	0.27967	0.555197
1780	ש26	8	2.03193	17.7169	118.435	0.75375	0.166085	0.213043	0.49701	0.573701	0.00668755	28.3283	control	0.246367	0.235941	0.229052	0.227749	0.227061	0.234171	0.498915
1781	ש26	9	2.10524	24.2823	122.315	0.695714	0.206015	0.186427	0.667029	0.556492	0.00564807	26.1457	control	0.144557	0.167379	0.162406	0.161167	0.188903	0.146124	0.453544
1800	ש28	1	2.29114	30.7338	135.591	0.748571	0.247986	0.153419	0.590583	0.441418	0.00729046	34.1798	control	0.242711	0.246765	0.25807	0.229574	0.225358	0.232056	0.502852
1801	ש28	10	2.15706	26.6247	132.068	0.764167	0.337986	0.202201	0.56136	0.421262	0.00674047	45.3718	control	0.218531	0.238581	0.228683	0.223282	0.227587	0.229502	0.583547
1802	ש28	11	2.29739	28.938	136.755	0.758	0.212069	0.0942939	0.568553	0.431309	0.00842273	40.217	control	0.244101	0.247219	0.254989	0.248868	0.24822	0.253916	0.583547
1803	ש28	12	2.18103	31.1722	141.746	0.701429	0.218186	0.139013	0.558746	0.457944	0.00806071	35.3408	control	0.226402	0.207893	0.193334	0.195837	0.19397	0.198121	0.490646
1804	ש28	13	1.72921	26.7814	128.107	0.638	0.250242	0.145985	0.632688	0.452381	0.0080939	21.8732	control	0.2215	0.206824	0.197067	0.186708	0.181132	0.180715	0.574983
1805	ש28	14	1.44234	21.3113	123.333	0.7725	0.394077	0.22014	0.609914	0.441197	0.00613489	28.0961	control	0.251925	0.281838	0.285266	0.285486	0.289879	0.278702	0.55525
1806	ש28	15	2.30355	27.695	128.551	0.696875	0.216622	0.161191	0.66838	0.493204	0.00849491	69.1955	control	0.25968	0.249739	0.263903	0.253575	0.244645	0.240241	0.505587
1807	ש28	16	1.84267	19.4047	121.338	0.874286	0.657732	0.132376	0.504156	0.263955	0.00552145	46.2541	control	0.306439	0.319351	0.301248	0.294368	0.290886	0.290638	0
1808	ש28	17	2.26932	25.5832	124.842	0.956667	0.430584	0.16386	0.580852	0.370455	0.0064896	52.57	control	0.202527	0.193128	0.20182	0.206599	0.203933	0.208661	0.592111
1809	ש28	18	1.95612	21.1141	125.04	0.944444	0.278471	0.197339	0.509901	0.468416	0.00671494	43.0962	control	0.269239	0.272936	0.264892	0.251857	0.252925	0.249281	0.652554
1810	ש28	2	2.30569	28.4392	137.027	0.895833	0.255586	0.188264	0.547028	0.424067	0.00657857	57.1211	control	0.265557	0.253026	0.23337	0.239771	0.242598	0.24148	0.438451
1811	ש28	3	2.05228	27.6358	136.228	0.655	0.277464	0.135115	0.569956	0.398865	0.00781314	19.4119	control	0.282154	0.229972	0.210163	0.22528	0.225858	0.204832	0.505851
1812	ש28	4	1.71409	20.526	131.923	0.825	0.410926	0.241906	0.554277	0.459113	0.00583727	27.3067	control	0.291816	0.229641	0.205522	0.203603	0.201305	0.20539	0.554154
1813	ש28	5	2.059	31.5419	144.679	0.793636	0.248505	0.224989	0.657864	0.501418	0.00696503	38.8238	control	0.247336	0.223929	0.219464	0.215706	0.210607	0.208824	0.489399
1814	ש28	6	1.45922	23.7515	132.337	0.786	0.212734	0.263401	0.597593	0.552129	0.00618474	29.8609	control	0.281335	0.281103	0.283117	0.274918	0.278403	0.274307	0.583547
1815	ש28	7	1.80138	27.4756	134.766	1.035	0.27712	0.251649	0.69251	0.512922	0.00634496	32.9259	control	0.295775	0.316779	0.299612	0.306765	0.298509	0.299311	0.555963
1816	ש28	8	2.28652	32.4493	139.324	0.726429	0.276201	0.177106	0.655325	0.447135	0.00772344	57.4462	control	0.285106	0.353462	0.28429	0.284379	0.301178	0.308784	0.539749
1817	ש28	9	1.98239	29.0861	143.252	0.717143	0.246029	0.17533	0.610854	0.485325	0.00700252	28.6534	control	0.30451	0.251893	0.240403	0.263946	0.262091	0.255696	0.574983
1836	ש3	1	1.63345	21.5941	123.211	0.855714	0.157088	0.476338	0.611997	0.701671	0.00758813	25.1704	control	0.231828	0.21452	0.283777	0.277719	0.245866	0.24368	0.231734
1837	ש3	10	1.22381	18.8632	129.731	1.031	0.130876	0.428136	0.568708	0.756543	0.00918415	24.1023	control	0.261679	0.25297	0.256397	0.249346	0.249245	0.250099	0.454062
1838	ש3	11	2.02328	27.5294	131.271	0.758182	0.118112	0.355282	0.665679	0.719096	0.00867246	23.4986	control	0.262746	0.22863	0.212808	0.211689	0.212011	0.209513	0.299473
1839	ש3	12	1.56338	25.7187	134.926	0.820769	0.119482	0.45726	0.687683	0.75	0.00980928	23.3593	control	0.301108	0.296282	0.293364	0.298605	0.309326	0.30097	0.418355
1840	ש3	13	2.00239	24.5506	130.214	0.747692	0.118921	0.419839	0.571921	0.723855	0.00768726	23.1735	control	0.223153	0.231008	0.219801	0.219196	0.209585	0.202879	0.231734
1841	ש3	14	1.62017	18.8107	123.781	0.825	0.140271	0.397365	0.575652	0.708032	0.00687282	24.9382	control	0.195366	0.206642	0.186734	0.186725	0.173144	0.168786	0.231734
1842	ש3	15	1.98745	25.1959	132.489	0.7025	0.151233	0.279647	0.621895	0.654803	0.00832266	40.217	control	0.26607	0.257086	0.249551	0.243125	0.237145	0.230821	0.678653
1843	ש3	16	1.69379	17.3241	118.681	0.990625	0.190161	0.425268	0.553132	0.66452	0.00849273	37.2912	control	0.265365	0.26154	0.257357	0.260182	0.254144	0.2562	0.360877
1844	ש3	17	2.24349	24.8438	121.533	0.923571	0.160269	0.355794	0.630485	0.652078	0.00741767	36.3624	control	0.323869	0.321689	0.32132	0.307499	0.31346	0.3202	0.389793
1845	ש3	18	1.82088	23.202	129.883	0.938571	0.135597	0.410346	0.565295	0.707591	0.0101195	32.0435	control	0.318662	0.31728	0.319517	0.319486	0.318551	0.313202	0.587685
1846	ש3	2	1.64278	28.8091	133.724	0.828889	0.164729	0.345814	0.703063	0.642393	0.00742021	21.5946	control	0.203115	0.211386	0.203541	0.203561	0.202676	0.207365	0.389793
1847	ש3	3	1.57247	18.1049	124.7	0.854	0.142805	0.36598	0.528733	0.71012	0.00787774	23.3593	control	0.250483	0.268711	0.264755	0.257828	0.252332	0.252028	0.231734
1848	ש3	4	1.9217	31.7566	138.089	1.0675	0.196329	0.394996	0.796003	0.673762	0.00805927	21.641	control	0.258687	0.253889	0.247215	0.24646	0.264142	0.271513	0
1849	ש3	5	2.15989	23.6229	133.826	0.835	0.112873	0.464485	0.607373	0.724954	0.00955599	21.5946	control	0.243189	0.238602	0.231306	0.240111	0.244336	0.240261	0.312658
1850	ש3	6	2.27247	26.7651	134.974	0.868462	0.137969	0.479966	0.669369	0.719268	0.00895265	23.545	control	0.205816	0.207051	0.190739	0.18718	0.199828	0.200545	0.263345
1851	ש3	7	1.30538	18.5771	125.876	0.8325	0.156526	0.519083	0.674846	0.74308	0.00837693	25.6813	control	0.301772	0.298456	0.310563	0.299906	0.304596	0.301596	0.276705
1852	ש3	8	1.6419	20.5902	134.702	0.78875	0.142267	0.514192	0.573181	0.712189	0.00912086	24.5667	control	0.208201	0.189447	0.177856	0.200073	0.207602	0.202317	0.294957
1853	ש3	9	1.67528	20.3718	130.051	0.872667	0.160015	0.51012	0.640446	0.745419	0.00711505	25.6813	control	0.232008	0.253466	0.236498	0.232355	0.229506	0.237086	0.316362
1944	ש8	1	1.68622	19.712	111.423	0.776	0.179892	0.353768	0.686289	0.651566	0.00787504	32.9259	control	0.223906	0.216119	0.20187	0.202684	0.191743	0.191077	0.444928
1945	ש8	10	1.68444	17.3168	113.991	1.1	0.168114	0.487458	0.664711	0.723902	0.0066273	24.8454	control	0.30179	0.264071	0.249283	0.238751	0.217517	0.210648	0
1946	ש8	11	1.82431	17.6038	116.752	0.740588	0.151194	0.421911	0.533889	0.708012	0.00613036	29.8609	control	0.206479	0.209063	0.200038	0.190927	0.192718	0.190648	0.399426
1947	ש8	12	1.56736	16.9252	116.264	0.741	0.156314	0.317554	0.551086	0.64837	0.00636251	23.3593	control	0.217932	0.205184	0.203005	0.20841	0.202956	0.203201	0.492304
1948	ש8	13	1.1067	12.3884	114.572	0.727273	0.192743	0.397368	0.459142	0.640656	0.00562032	20.1549	control	0.231106	0.218162	0.204513	0.203478	0.193004	0.192276	0.46747
1949	ש8	14	1.48024	14.3316	110.7	0.694167	0.154312	0.402589	0.470426	0.692456	0.00737055	20.7122	control	0.216153	0.237861	0.218578	0.212392	0.202019	0.19206	0.51141
1950	ש8	15	1.76327	23.1881	118.559	0.808571	0.156273	0.39634	0.754264	0.697642	0.00760912	42.864	control	0.291368	0.256986	0.236411	0.221983	0.216589	0.214132	0.405577
1951	ש8	16	1.75132	23.0659	120.359	0.697692	0.169078	0.433511	0.717876	0.670014	0.00628759	20.9444	control	0.22738	0.218474	0.21466	0.209924	0.198687	0.198484	0
1952	ש8	17	1.4867	20.893	119.339	0.738	0.196496	0.299576	0.634902	0.608855	0.00681194	24.6596	control	0.299441	0.27959	0.271781	0.256342	0.249792	0.240427	0.35122
1953	ש8	18	1.56082	14.8798	117.753	0.883333	0.203865	0.378236	0.485807	0.640843	0.00725309	28.0497	control	0.243914	0.229614	0.23174	0.225457	0.210713	0.210794	0.3422
1954	ש8	2	1.25128	16.2612	114.631	0.782	0.233558	0.354697	0.58732	0.592786	0.00544545	44.1179	control	0.272445	0.215059	0.21161	0.221028	0.222515	0.205957	0.427264
1955	ש8	3	1.44324	20.4757	118.698	0.797143	0.183857	0.34184	0.683213	0.641324	0.00606029	16.3468	control	0.149638	0.146025	0.144637	0.14066	0.129447	0.134262	0
1956	ש8	4	1.30918	17.2988	115.01	1.00125	0.177964	0.301241	0.607363	0.644093	0.00550225	26.6101	control	0.212274	0.23051	0.213871	0.210859	0.207676	0.198698	0.35122
1957	ש8	5	1.43694	20.9709	114.871	0.5175	0.165812	0.112125	0.627798	0.612466	0.008256	18.4831	control	0.182027	0.18625	0.185869	0.170269	0.170076	0.174488	0.408304
1958	ש8	6	1.33943	18.6423	119.411	0.693571	0.183564	0.371021	0.643738	0.676988	0.00671105	26.1921	control	0.199026	0.174796	0.198187	0.194922	0.199098	0.202267	0.324161
1959	ש8	7	1.78498	19.2954	114.332	0.829	0.14569	0.318462	0.561638	0.675634	0.00664695	26.0528	control	0.247581	0.238331	0.226858	0.230573	0.224537	0.231511	0.324161
1960	ש8	8	1.35256	15.7945	111.325	0.715385	0.199254	0.369144	0.549716	0.621128	0.00564669	25.2169	control	0.205521	0.203462	0.210322	0.197137	0.190092	0.184695	0.550121
1961	ש8	9	2.18439	22.7872	119.97	0.767778	0.172258	0.358937	0.670883	0.692308	0.0062756	19.2726	control	0.227418	0.200789	0.193062	0.178004	0.17549	0.174904	0
